# Supplementary material for: Cestode strobilation: prediction of developmental genes and pathways
Source: BMC Genomics. 2020 Jul 16;21:487. doi: 10.1186/s12864-020-06878-3 (PMC7367335; doi:10.1186/s12864-020-06878-3)
Supplement: Supplementary file 1 — Additional file 1. [file 12864_2020_6878_MOESM1_ESM.xlsx]

## Sheet: Table S1
Table S1. Tapeworm strobilation-related orthogroups initially selected, with their gene ontology annotations and inferred domains. Selected orthogroups assigned to developmental process are highlighted in yellow. Selected orthogroups of UF proteins are highlighted in blue.
Trematode orthologues ¹	Sequence description	Sequence length (aa)	Blast E-Value Min	Blast Similarity Mean	Blast GO Number	Top-Hit Species	GO Accession	GO Names	GO Domains	InterPro IDs	InterPro GO Acession	InterPro GO Names	Number of Blast Hits
0	14-3-3 zeta	256	3.7E-147	77.85	3	Echinococcus multilocularis	GO:0005634,GO:0005737, GO:0019904	nucleus,cytoplasm, protein domain specific binding	C,C, F	IPR000308 (PRINTS),IPR023410 (SMART),IPR000308 (PIRSF),G3DSA:1.20.190.20 (GENE3D),IPR023410 (PFAM),IPR000308 (PANTHER), IPR023410 (SUPERFAMILY)	F:GO:0019904	F:protein domain specific binding	20
0	1-acyl-sn-glycerol-3-phosphate acyltransferase alpha-like	69	1.4E-56	53.05	2	Echinococcus multilocularis	GO:0016740, GO:0006629	transferase activity, lipid metabolic process	F, P	IPR002123 (SMART),IPR002123 (PFAM),G3DSA:3.40.1130.10 (GENE3D),PTHR10434 (PANTHER),PTHR10434:SF1 (PANTHER),SIGNAL_PEPTIDE_C_REGION (PHOBIUS),SIGNAL_PEPTIDE (PHOBIUS),SIGNAL_PEPTIDE_H_REGION (PHOBIUS),SIGNAL_PEPTIDE_N_REGION (PHOBIUS),NON_CYTOPLASMIC_DOMAIN (PHOBIUS),SignalP-noTM (SIGNALP_EUK), SSF69593 (SUPERFAMILY)	F:GO:0016746, P:GO:0008152	F:transferase activity, transferring acyl groups, P:metabolic process	20
0	2 amino 3 ketobutyrate coenzyme a ligase	411	0.0E0	81.55	6	Echinococcus multilocularis	GO:0005739,GO:0008890,GO:0016874,GO:0030170,GO:0006567, GO:0009058	mitochondrion,glycine C-acetyltransferase activity,ligase activity,pyridoxal phosphate binding,threonine catabolic process, biosynthetic process	C,F,F,F,P, P	IPR015422 (G3DSA:3.90.1150.GENE3D),IPR011282 (TIGRFAM),IPR015421 (G3DSA:3.40.640.GENE3D),IPR004839 (PFAM),PTHR13693 (PANTHER),PTHR13693:SF57 (PANTHER),IPR001917 (PROSITE_PATTERNS),IPR011282 (HAMAP), IPR015424 (SUPERFAMILY)	F:GO:0003824,F:GO:0008890,P:GO:0006567,F:GO:0030170,P:GO:0009058,P:GO:0008152, F:GO:0016740	F:catalytic activity,F:glycine C-acetyltransferase activity,P:threonine catabolic process,F:pyridoxal phosphate binding,P:biosynthetic process,P:metabolic process, F:transferase activity	20
0	39s ribosomal protein l52	904	1.9E-169	51.6	1	Echinococcus granulosus				TRANSMEMBRANE (PHOBIUS),NON_CYTOPLASMIC_DOMAIN (PHOBIUS),NON_CYTOPLASMIC_DOMAIN (PHOBIUS),TRANSMEMBRANE (PHOBIUS), CYTOPLASMIC_DOMAIN (PHOBIUS)	no GO terms	no GO terms	5
0	55 kda erythrocyte membrane protein	403	6.7E-66	49.15	2	Echinococcus granulosus	GO:0005515, GO:0009987	protein binding, cellular process	F, P	G3DSA:2.30.30.40 (GENE3D),IPR027417 (G3DSA:3.40.50.GENE3D),PTHR23122 (PANTHER),TRANSMEMBRANE (PHOBIUS),CYTOPLASMIC_DOMAIN (PHOBIUS),NON_CYTOPLASMIC_DOMAIN (PHOBIUS),IPR001452 (PROSITE_PROFILES), IPR001452 (SUPERFAMILY)	F:GO:0005515	F:protein binding	20
0	60S ribosomal protein l27a	484	9.8E-79	67.25	3	Echinococcus granulosus	GO:0015934,GO:0003735, GO:0006412	large ribosomal subunit,structural constituent of ribosome, translation	C,F, P	no IPS match	no IPS match	no IPS match	12
0	7tmr-dism_7tm domain containing protein	424	2.2E-31	57.33	0	Echinococcus multilocularis				TRANSMEMBRANE (PHOBIUS),NON_CYTOPLASMIC_DOMAIN (PHOBIUS),NON_CYTOPLASMIC_DOMAIN (PHOBIUS),TRANSMEMBRANE (PHOBIUS),CYTOPLASMIC_DOMAIN (PHOBIUS),TRANSMEMBRANE (PHOBIUS),CYTOPLASMIC_DOMAIN (PHOBIUS),TRANSMEMBRANE (PHOBIUS),CYTOPLASMIC_DOMAIN (PHOBIUS),TMhelix (TMHMM),TMhelix (TMHMM),TMhelix (TMHMM), TMhelix (TMHMM)	no GO terms	no GO terms	3
0	achaete-scute homolog 3	209	1.0E-58	64.95	1	Echinococcus granulosus	GO:0005488	binding	F	IPR011598 (SMART),IPR011598 (G3DSA:4.10.280.GENE3D),IPR011598 (PFAM),PTHR13935:SF41 (PANTHER),IPR015660 (PANTHER),IPR011598 (PROSITE_PROFILES), IPR011598 (SUPERFAMILY)	F:GO:0046983, F:GO:0003677	F:protein dimerization activity, F:DNA binding	20
0	actin	369	0.0E0	79.05	17	Hymenolepis microstoma	GO:0000123,GO:0000790,GO:0030864,GO:0032153,GO:0097346,GO:0000166,GO:0006338,GO:0006810,GO:0007163,GO:0032506,GO:0033554,GO:0044238,GO:0044260,GO:0044710,GO:0051128,GO:0061640, GO:1902589	histone acetyltransferase complex,nuclear chromatin,cortical actin cytoskeleton,cell division site,INO80-type complex,nucleotide binding,chromatin remodeling,transport,establishment or maintenance of cell polarity,cytokinetic process,cellular response to stress,primary metabolic process,cellular macromolecule metabolic process,single-organism metabolic process,regulation of cellular component org…	C,C,C,C,C,F,P,P,P,P,P,P,P,P,P,P, P	IPR004000 (PRINTS),IPR004000 (SMART),G3DSA:3.30.420.40 (GENE3D),G3DSA:3.90.640.10 (GENE3D),IPR004000 (PFAM),G3DSA:3.30.420.40 (GENE3D),IPR004000 (PANTHER), SSF53067 (SUPERFAMILY)	no GO terms	no GO terms	20
0	actin cytoplasmic	346	2.1E-150	52.7	3	Echinococcus granulosus				IPR004000 (SMART),G3DSA:3.30.420.40 (GENE3D),G3DSA:3.90.640.10 (GENE3D),G3DSA:3.30.420.40 (GENE3D),IPR004000 (PFAM),IPR004000 (PANTHER), SSF53067 (SUPERFAMILY)	no GO terms	no GO terms	20
0	actin cytoplasmic	345	0.0E0	53.05	3	Echinococcus multilocularis				IPR004000 (SMART),IPR004000 (PFAM),G3DSA:3.90.640.10 (GENE3D),G3DSA:3.30.420.40 (GENE3D),G3DSA:3.30.420.40 (GENE3D),IPR004000 (PANTHER),PTHR11937:SF155 (PANTHER),SSF53067 (SUPERFAMILY), SSF53067 (SUPERFAMILY)	no GO terms	no GO terms	20
0	actin-like protein 7b	711	1.9E-117	47.0	7	Echinococcus granulosus				IPR004000 (SMART),IPR004000 (PFAM),G3DSA:3.30.420.40 (GENE3D),PTHR11937:SF180 (PANTHER),IPR004000 (PANTHER), SSF53067 (SUPERFAMILY)	no GO terms	no GO terms	20
0	actin-related protein 2 3 complex subunit partial	338	8.3E-180	69.95	4	Echinococcus granulosus	GO:0005737,GO:0005885,GO:0043227, GO:0034314	cytoplasm,Arp2/3 protein complex,membrane-bounded organelle, Arp2/3 complex-mediated actin nucleation	C,C,C, P	G3DSA:3.30.1460.20 (GENE3D),IPR007188 (PFAM),G3DSA:3.30.1460.20 (GENE3D),IPR007188 (PANTHER),SSF69645 (SUPERFAMILY), SSF69645 (SUPERFAMILY)	C:GO:0015629,P:GO:0030833,C:GO:0005885, P:GO:0034314	C:actin cytoskeleton,P:regulation of actin filament polymerization,C:Arp2/3 protein complex, P:Arp2/3 complex-mediated actin nucleation	20
0	adenomatous polyposis coli protein 2	2320	0.0E0	56.9	3	Echinococcus multilocularis				IPR011989 (G3DSA:1.25.10.GENE3D),IPR026818 (PANTHER),IPR026818 (PANTHER),PTHR12607:SF10 (PANTHER),PTHR12607:SF10 (PANTHER),IPR026818 (PANTHER),PTHR12607:SF10 (PANTHER), IPR016024 (SUPERFAMILY)	P:GO:0030178,F:GO:0008013, F:GO:0005488	P:negative regulation of Wnt signaling pathway,F:beta-catenin binding, F:binding	20
0	adenosylhomocysteinase a	358	3.6E-62	62.45	2	Echinococcus granulosus	GO:0016787, GO:0009987	hydrolase activity, cellular process	F, P	no IPS match	no IPS match	no IPS match	11
0	adenylate cyclase type 6 isoform x1	2211	0.0E0	46.1	14	Hymenolepis microstoma				IPR001054 (G3DSA:3.30.70.GENE3D),SIGNAL_PEPTIDE (PHOBIUS),TRANSMEMBRANE (PHOBIUS),SIGNAL_PEPTIDE_N_REGION (PHOBIUS),SIGNAL_PEPTIDE_H_REGION (PHOBIUS),CYTOPLASMIC_DOMAIN (PHOBIUS),SIGNAL_PEPTIDE_C_REGION (PHOBIUS),NON_CYTOPLASMIC_DOMAIN (PHOBIUS),TRANSMEMBRANE (PHOBIUS),NON_CYTOPLASMIC_DOMAIN (PHOBIUS),TRANSMEMBRANE (PHOBIUS),CYTOPLASMIC_DOMAIN (PHOBIUS),TRANSMEMBRANE (PHOBIUS),NON_CYTOPLASMIC_DOM…	P:GO:0009190,F:GO:0016849, P:GO:0035556	P:cyclic nucleotide biosynthetic process,F:phosphorus-oxygen lyase activity, P:intracellular signal transduction	20
0	adp ribosylation factor	310	8.6E-91	48.0	0	Echinococcus multilocularis				no IPS match	no IPS match	no IPS match	9
0	adp-ribosylation factor	200	4.1E-105	69.9	4	Echinococcus multilocularis	GO:0005622,GO:0005525,GO:0006886, GO:0007264	intracellular,GTP binding,intracellular protein transport, small GTPase mediated signal transduction	C,F,P, P	IPR006689 (PRINTS),IPR006687 (SMART),IPR024156 (SMART),IPR006689 (PFAM),IPR027417 (G3DSA:3.40.50.GENE3D),PTHR11711 (PANTHER),IPR024156 (PROSITE_PROFILES), IPR027417 (SUPERFAMILY)	F:GO:0005525,P:GO:0006886,C:GO:0005622, P:GO:0007264	F:GTP binding,P:intracellular protein transport,C:intracellular, P:small GTPase mediated signal transduction	20
0	adp-ribosylation factor	231	3.3E-128	66.8	5	Echinococcus granulosus	GO:0005622,GO:0016020,GO:0005525,GO:0006886, GO:0007264	intracellular,membrane,GTP binding,intracellular protein transport, small GTPase mediated signal transduction	C,C,F,P, P	IPR006689 (PRINTS),IPR006687 (SMART),IPR024156 (SMART),IPR005225 (TIGRFAM),IPR006689 (PFAM),IPR027417 (G3DSA:3.40.50.GENE3D),PTHR11711 (PANTHER),IPR024156 (PROSITE_PROFILES), IPR027417 (SUPERFAMILY)	F:GO:0005525,P:GO:0006886,C:GO:0005622, P:GO:0007264	F:GTP binding,P:intracellular protein transport,C:intracellular, P:small GTPase mediated signal transduction	20
0	aftiphilin isoform x2	551	2.2E-61	45.77	0	Echinococcus granulosus				no IPS match	no IPS match	no IPS match	13
0	aldo keto reductase family member b4	596	1.7E-97	60.8	1	Echinococcus granulosus	GO:0044699	single-organism process	P	IPR020471 (PRINTS),IPR000198 (SMART),IPR023210 (G3DSA:3.20.20.GENE3D),IPR000198 (G3DSA:1.10.555.GENE3D),IPR000198 (PFAM),IPR023210 (PFAM),IPR001395 (PANTHER),PTHR11732:SF173 (PANTHER),IPR018170 (PROSITE_PATTERNS),IPR000198 (PROSITE_PROFILES),IPR023210 (SUPERFAMILY), IPR008936 (SUPERFAMILY)	P:GO:0055114,F:GO:0016491, P:GO:0007165	P:oxidation-reduction process,F:oxidoreductase activity, P:signal transduction	20
0	alkaline phosphatase	1090	0.0E0	68.4	2	Echinococcus multilocularis	GO:0004035, GO:0016311	alkaline phosphatase activity, dephosphorylation	F, P	IPR001952 (PRINTS),IPR001952 (SMART),IPR001952 (PFAM),IPR017849 (G3DSA:3.40.720.GENE3D),PTHR11596 (PANTHER),IPR018299 (PROSITE_PATTERNS),SIGNAL_PEPTIDE (PHOBIUS),SIGNAL_PEPTIDE_H_REGION (PHOBIUS),NON_CYTOPLASMIC_DOMAIN (PHOBIUS),SIGNAL_PEPTIDE_N_REGION (PHOBIUS),TRANSMEMBRANE (PHOBIUS),SIGNAL_PEPTIDE_C_REGION (PHOBIUS),CYTOPLASMIC_DOMAIN (PHOBIUS),SignalP-noTM (SIGNALP_GRAM_NEGATIVE),SignalP-noTM…	F:GO:0016791,P:GO:0008152, F:GO:0003824	F:phosphatase activity,P:metabolic process, F:catalytic activity	20
0	amiloride sensitive cation channel 4 a	607	1.2E-139	48.8	1	Echinococcus granulosus	GO:0006810	transport	P	Coil (COILS),G3DSA:2.60.470.10 (GENE3D),IPR001873 (PFAM),SIGNAL_PEPTIDE_C_REGION (PHOBIUS),NON_CYTOPLASMIC_DOMAIN (PHOBIUS),SIGNAL_PEPTIDE_N_REGION (PHOBIUS),SIGNAL_PEPTIDE (PHOBIUS),CYTOPLASMIC_DOMAIN (PHOBIUS),TRANSMEMBRANE (PHOBIUS),SIGNAL_PEPTIDE_H_REGION (PHOBIUS), TMhelix (TMHMM)	F:GO:0005272,P:GO:0006814, C:GO:0016020	F:sodium channel activity,P:sodium ion transport, C:membrane	20
0	amine gpcr	123	8.6E-51	70.0	4	Echinococcus granulosus				TRANSMEMBRANE (PHOBIUS),CYTOPLASMIC_DOMAIN (PHOBIUS),TRANSMEMBRANE (PHOBIUS),NON_CYTOPLASMIC_DOMAIN (PHOBIUS),NON_CYTOPLASMIC_DOMAIN (PHOBIUS),TMhelix (TMHMM), TMhelix (TMHMM)	no GO terms	no GO terms	10
0	aminoacyl trna synthase complex-interacting multifunctional protein 2-like	403	2.6E-89	57.33	0	Hymenolepis microstoma				no IPS match	no IPS match	no IPS match	6
0	amy-1-associating protein	374	2.9E-37	47.0	0	Echinococcus multilocularis				no IPS match	no IPS match	no IPS match	3
0	ank repeat containing	363	2.6E-77	55.35	0	Hymenolepis microstoma				IPR020683 (PFAM),IPR020683 (G3DSA:1.25.40.GENE3D),PTHR14491 (PANTHER),PTHR14491 (PANTHER),PTHR14491:SF1 (PANTHER),PTHR14491:SF1 (PANTHER),IPR002110 (PROSITE_PROFILES),IPR020683 (PROSITE_PROFILES), IPR020683 (SUPERFAMILY)	F:GO:0005515	F:protein binding	20
0	ankyrin repeat domain-containing protein sowahc-like	496	1.1E-97	50.3	10	Echinococcus granulosus				IPR002110 (SMART),IPR020683 (G3DSA:1.25.40.GENE3D),IPR020683 (PFAM),PTHR14491 (PANTHER),IPR020683 (PROSITE_PROFILES), IPR020683 (SUPERFAMILY)	F:GO:0005515	F:protein binding	20
0	ankyrin repeat protein	854	0.0E0	55.55	1	Echinococcus granulosus	GO:0050794	regulation of cellular process	P	IPR002110 (PRINTS),IPR002110 (SMART),IPR020683 (G3DSA:1.25.40.GENE3D),IPR020683 (G3DSA:1.25.40.GENE3D),IPR020683 (G3DSA:1.25.40.GENE3D),IPR020683 (G3DSA:1.25.40.GENE3D),IPR020683 (PFAM),IPR002110 (PFAM),PTHR24123 (PANTHER),IPR002110 (PROSITE_PROFILES),IPR002110 (PROSITE_PROFILES),IPR002110 (PROSITE_PROFILES),IPR002110 (PROSITE_PROFILES),IPR002110 (PROSITE_PROFILES),IPR002110 (PROSITE_PROFILES),IP…	F:GO:0005515	F:protein binding	20
0	annexin	318	1.2E-154	75.05	2	Echinococcus granulosus	GO:0005509, GO:0005544	calcium ion binding, calcium-dependent phospholipid binding	F, F	IPR001464 (PRINTS),IPR018502 (SMART),IPR018502 (G3DSA:1.10.220.GENE3D),IPR018502 (PFAM),IPR018502 (G3DSA:1.10.220.GENE3D),IPR018502 (G3DSA:1.10.220.GENE3D),PTHR10502 (PANTHER),IPR018252 (PROSITE_PATTERNS), SSF47874 (SUPERFAMILY)	F:GO:0005509, F:GO:0005544	F:calcium ion binding, F:calcium-dependent phospholipid binding	20
0	annexin a13 (annexin xiii)	373	0.0E0	65.6	5	Echinococcus multilocularis	GO:0005509,GO:0005544,GO:0016817,GO:0042802, GO:0008152	calcium ion binding,calcium-dependent phospholipid binding,hydrolase activity, acting on acid anhydrides,identical protein binding, metabolic process	F,F,F,F, P	IPR001464 (PRINTS),IPR018502 (SMART),IPR018502 (G3DSA:1.10.220.GENE3D),IPR018502 (PFAM),IPR018502 (G3DSA:1.10.220.GENE3D),IPR018502 (G3DSA:1.10.220.GENE3D),PTHR10502 (PANTHER),IPR018252 (PROSITE_PATTERNS),SIGNAL_PEPTIDE_C_REGION (PHOBIUS),SIGNAL_PEPTIDE_N_REGION (PHOBIUS),SIGNAL_PEPTIDE_H_REGION (PHOBIUS),SIGNAL_PEPTIDE (PHOBIUS),NON_CYTOPLASMIC_DOMAIN (PHOBIUS), SSF47874 (SUPERFAMILY)	F:GO:0005509, F:GO:0005544	F:calcium ion binding, F:calcium-dependent phospholipid binding	20
0	annexin a6 isoform x2	513	1.6E-126	59.5	2	Hymenolepis microstoma	GO:0008289, GO:0043168	lipid binding, anion binding	F, F	IPR001464 (PRINTS),IPR018502 (SMART),IPR018502 (PFAM),IPR018502 (G3DSA:1.10.220.GENE3D),IPR018502 (G3DSA:1.10.220.GENE3D),IPR018502 (G3DSA:1.10.220.GENE3D),IPR018502 (G3DSA:1.10.220.GENE3D),PTHR10502 (PANTHER),IPR018252 (PROSITE_PATTERNS), SSF47874 (SUPERFAMILY)	F:GO:0005509, F:GO:0005544	F:calcium ion binding, F:calcium-dependent phospholipid binding	20
0	annexin partial	603	3.8E-160	64.25	1	Echinococcus multilocularis	GO:0043167	ion binding	F	Coil (COILS),Coil (COILS),IPR001464 (PRINTS),IPR018502 (SMART),IPR018502 (G3DSA:1.10.220.GENE3D),IPR018502 (G3DSA:1.10.220.GENE3D),IPR018502 (PFAM),IPR018502 (G3DSA:1.10.220.GENE3D),IPR018502 (G3DSA:1.10.220.GENE3D),IPR018502 (G3DSA:1.10.220.GENE3D),PTHR10502 (PANTHER), SSF47874 (SUPERFAMILY)	F:GO:0005509, F:GO:0005544	F:calcium ion binding, F:calcium-dependent phospholipid binding	20
0	apoptotic enhancer 1 protein	715	0.0E0	68.55	6	Echinococcus granulosus	GO:0005912,GO:0008134,GO:0030296,GO:0006351,GO:0006915, GO:0061098	adherens junction,transcription factor binding,protein tyrosine kinase activator activity,transcription, DNA-templated,apoptotic process, positive regulation of protein tyrosine kinase activity	C,F,F,P,P, P	Coil (COILS),IPR002110 (SMART),IPR020683 (PFAM),IPR020683 (G3DSA:1.25.40.GENE3D),G3DSA:2.30.30.40 (GENE3D),IPR028320 (PANTHER),PTHR24164:SF4 (PANTHER),IPR002110 (PROSITE_PROFILES),IPR002110 (PROSITE_PROFILES),IPR001452 (PROSITE_PROFILES),IPR020683 (PROSITE_PROFILES),IPR020683 (SUPERFAMILY), IPR001452 (SUPERFAMILY)	F:GO:0005515,P:GO:0006351,P:GO:0006915, F:GO:0008134	F:protein binding,P:transcription, DNA-templated,P:apoptotic process, F:transcription factor binding	20
0	aquaporin 4	376	9.7E-135	56.1	1	Echinococcus granulosus	GO:0016020	membrane	C	IPR000425 (PRINTS),IPR023271 (G3DSA:1.20.1080.GENE3D),IPR000425 (PFAM),IPR000425 (PANTHER),NON_CYTOPLASMIC_DOMAIN (PHOBIUS),TRANSMEMBRANE (PHOBIUS),TRANSMEMBRANE (PHOBIUS),CYTOPLASMIC_DOMAIN (PHOBIUS),TRANSMEMBRANE (PHOBIUS),NON_CYTOPLASMIC_DOMAIN (PHOBIUS),NON_CYTOPLASMIC_DOMAIN (PHOBIUS),CYTOPLASMIC_DOMAIN (PHOBIUS),TRANSMEMBRANE (PHOBIUS),IPR023271 (SUPERFAMILY),TMhelix (TMHMM),TMhelix (TMHMM)…	C:GO:0016020,F:GO:0005215, P:GO:0006810	C:membrane,F:transporter activity, P:transport	20
0	arginine-glutamic acid dipeptide repeats protein isoform x1	447	5.4E-171	52.95	1	Echinococcus granulosus	GO:0005488	binding	F	IPR001025 (SMART),IPR001025 (PFAM),PTHR13859 (PANTHER),PTHR13859:SF11 (PANTHER),CYTOPLASMIC_DOMAIN (PHOBIUS),NON_CYTOPLASMIC_DOMAIN (PHOBIUS),CYTOPLASMIC_DOMAIN (PHOBIUS),TRANSMEMBRANE (PHOBIUS),TRANSMEMBRANE (PHOBIUS),IPR000949 (PROSITE_PROFILES),IPR001025 (PROSITE_PROFILES), SSF82061 (SUPERFAMILY)	F:GO:0003682	F:chromatin binding	20
0	arm_2 domain containing protein	320	8.4E-32	60.67	2	Echinococcus granulosus				IPR006911 (PFAM),IPR011989 (G3DSA:1.25.10.GENE3D), IPR016024 (SUPERFAMILY)	F:GO:0005488	F:binding	3
0	armadillo type fold	285	2.6E-79	65.0	0	Echinococcus granulosus				IPR011989 (G3DSA:1.25.10.GENE3D), IPR016024 (SUPERFAMILY)	F:GO:0005488	F:binding	5
0	asparagine rich antigen	994	5.7E-146	54.75	2	Echinococcus multilocularis				no IPS match	no IPS match	no IPS match	8
0	asparagine rich protein	448	9.7E-141	73.08	0	Echinococcus granulosus				no IPS match	no IPS match	no IPS match	12
0	atpase aaa+ type core atpase aaa type core	479	3.1E-88	52.85	6	Echinococcus multilocularis				IPR027417 (G3DSA:3.40.50.GENE3D),PTHR15828 (PANTHER), PTHR15828:SF1 (PANTHER)	no GO terms	no GO terms	20
0	autophagy protein 11	1084	5.9E-164	47.55	1	Echinococcus granulosus	GO:0044763	single-organism cellular process	P	Coil (COILS),PTHR13222 (PANTHER),PTHR13222:SF1 (PANTHER), IPR029071 (SUPERFAMILY)	no GO terms	no GO terms	20
0	axis inhibition protein axin	837	0.0E0	54.95	2	Echinococcus granulosus	GO:0044464, GO:0009966	cell part, regulation of signal transduction	C, P	IPR016137 (SMART),IPR016137 (PFAM),IPR024066 (G3DSA:1.10.196.GENE3D),G3DSA:1.10.167.10 (GENE3D),PTHR10845 (PANTHER),PTHR10845:SF148 (PANTHER),IPR016137 (PROSITE_PROFILES), IPR016137 (SUPERFAMILY)	P:GO:0038032	P:termination of G-protein coupled receptor signaling pathway	20
0	baculoviral iap repeat-containing protein 5	169	7.0E-62	63.75	34	Echinococcus granulosus	GO:0000228,GO:0000777,GO:0005814,GO:0005829,GO:0005876,GO:0005881,GO:0030496,GO:0031021,GO:0032133,GO:0008017,GO:0008270,GO:0008536,GO:0042803,GO:0043027,GO:0046982,GO:0048037,GO:0051087,GO:0000086,GO:0000087,GO:0000226,GO:0000910,GO:0006468,GO:0007067,GO:0009790,GO:0031503,GO:0031536,GO:0031577,GO:0043154,GO:0043524,GO:0045892,GO:0051303,GO:0061178,GO:0061469, GO:0072358	nuclear chromosome,condensed chromosome kinetochore,centriole,cytosol,spindle microtubule,cytoplasmic microtubule,midbody,interphase microtubule organizing center,chromosome passenger complex,microtubule binding,zinc ion binding,Ran GTPase binding,protein homodimerization activity,cysteine-type endopeptidase inhibitor activity involved in apoptotic process,protein heterodimerization activity,cofa…	C,C,C,C,C,C,C,C,C,F,F,F,F,F,F,F,F,P,P,P,P,P,P,P,P,P,P,P,P,P,P,P,P, P	IPR001370 (SMART),IPR001370 (G3DSA:1.10.1170.GENE3D),IPR001370 (PFAM),PTHR10044 (PANTHER),IPR001370 (PROSITE_PROFILES), SSF57924 (SUPERFAMILY)	no GO terms	no GO terms	20
0	barh-like 1 homeobox protein	243	3.7E-55	70.15	5	Echinococcus granulosus	GO:0005634,GO:0016787,GO:0043565,GO:0006355, GO:0044707	nucleus,hydrolase activity,sequence-specific DNA binding,regulation of transcription, DNA-templated, single-multicellular organism process	C,F,F,P, P	IPR020479 (PRINTS),IPR001356 (SMART),IPR001356 (PFAM),IPR009057 (G3DSA:1.10.10.GENE3D),PTHR24330 (PANTHER),IPR017970 (PROSITE_PATTERNS),IPR001356 (PROSITE_PROFILES), IPR009057 (SUPERFAMILY)	F:GO:0003677,P:GO:0006355, F:GO:0043565	F:DNA binding,P:regulation of transcription, DNA-templated, F:sequence-specific DNA binding	20
0	basic leucine zipper transcription factor	473	3.1E-98	63.4	5	Echinococcus granulosus	GO:0044424,GO:0003700,GO:0043565,GO:0006355, GO:0010033	intracellular part,sequence-specific DNA binding transcription factor activity,sequence-specific DNA binding,regulation of transcription, DNA-templated, response to organic substance	C,F,F,P, P	Coil (COILS),IPR004827 (SMART),IPR004827 (PFAM),G3DSA:1.20.5.170 (GENE3D),PTHR11462 (PANTHER),PTHR11462:SF35 (PANTHER),IPR004827 (PROSITE_PATTERNS),IPR004827 (PROSITE_PROFILES), SSF57959 (SUPERFAMILY)	F:GO:0043565,P:GO:0006355, F:GO:0003700	F:sequence-specific DNA binding,P:regulation of transcription, DNA-templated, F:sequence-specific DNA binding transcription factor activity	20
0	basic leucine zipper transcription factor	575	4.3E-174	69.13	2	Echinococcus multilocularis	GO:0003677, GO:0006355	DNA binding, regulation of transcription, DNA-templated	F, P	Coil (COILS),IPR004827 (SMART),IPR004827 (PFAM),G3DSA:1.20.5.170 (GENE3D),PTHR23351:SF26 (PANTHER),IPR000837 (PANTHER),IPR004827 (PROSITE_PATTERNS),IPR004827 (PROSITE_PROFILES), SSF57959 (SUPERFAMILY)	P:GO:0006355,F:GO:0043565,F:GO:0003700,P:GO:0006357, F:GO:0003677	P:regulation of transcription, DNA-templated,F:sequence-specific DNA binding,F:sequence-specific DNA binding transcription factor activity,P:regulation of transcription from RNA polymerase II promoter, F:DNA binding	8
0	b-cell lymphoma leukemia 11b	246	2.4E-46	74.85	2	Hymenolepis microstoma	GO:0003676, GO:0046872	nucleic acid binding, metal ion binding	F, F	IPR015880 (SMART),IPR007087 (PFAM),PF13465 (PFAM),IPR013087 (G3DSA:3.30.160.GENE3D),IPR013087 (G3DSA:3.30.160.GENE3D),PTHR23233 (PANTHER),PTHR23233:SF1 (PANTHER),IPR007087 (PROSITE_PATTERNS),IPR007087 (PROSITE_PROFILES), SSF57667 (SUPERFAMILY)	F:GO:0046872, F:GO:0003676	F:metal ion binding, F:nucleic acid binding	20
0	bcl-2 homologous antagonist killer	396	5.1E-30	51.1	27	Echinococcus multilocularis	GO:0005739,GO:0016020,GO:0031967,GO:0005515,GO:0002376,GO:0006950,GO:0007548,GO:0008637,GO:0009653,GO:0009967,GO:0031323,GO:0032504,GO:0043065,GO:0044702,GO:0044765,GO:0044802,GO:0048468,GO:0048513,GO:0048523,GO:0048872,GO:0051246,GO:0065009,GO:0097191,GO:0097193,GO:0097285,GO:1902589, GO:2001233	mitochondrion,membrane,organelle envelope,protein binding,immune system process,response to stress,sex differentiation,apoptotic mitochondrial changes,anatomical structure morphogenesis,positive regulation of signal transduction,regulation of cellular metabolic process,multicellular organism reproduction,positive regulation of apoptotic process,single organism reproductive process,single-organism…	C,C,C,F,P,P,P,P,P,P,P,P,P,P,P,P,P,P,P,P,P,P,P,P,P,P, P	SM00337 (SMART),IPR026298 (PFAM),G3DSA:1.10.437.10 (GENE3D),IPR026308 (PTHR11256:PANTHER),IPR026298 (PANTHER),TRANSMEMBRANE (PHOBIUS),NON_CYTOPLASMIC_DOMAIN (PHOBIUS),CYTOPLASMIC_DOMAIN (PHOBIUS),IPR002475 (PROSITE_PROFILES),SSF56854 (SUPERFAMILY),TMhelix (TMHMM), TMhelix (TMHMM)	P:GO:0042981, P:GO:0043065	P:regulation of apoptotic process, P:positive regulation of apoptotic process	20
0	bel1-like homeodomain protein 9	467	8.4E-106	72.9	4	Echinococcus granulosus	GO:0005634,GO:0003677,GO:0046872, GO:0006355	nucleus,DNA binding,metal ion binding, regulation of transcription, DNA-templated	C,F,F, P	IPR001356 (SMART),IPR008422 (PFAM),IPR009057 (G3DSA:1.10.10.GENE3D),PTHR11850 (PANTHER),PTHR11850:SF76 (PANTHER),SIGNAL_PEPTIDE_H_REGION (PHOBIUS),NON_CYTOPLASMIC_DOMAIN (PHOBIUS),SIGNAL_PEPTIDE_N_REGION (PHOBIUS),SIGNAL_PEPTIDE (PHOBIUS),SIGNAL_PEPTIDE_C_REGION (PHOBIUS),IPR001356 (PROSITE_PROFILES),SignalP-TM (SIGNALP_GRAM_POSITIVE), IPR009057 (SUPERFAMILY)	F:GO:0003677, P:GO:0006355	F:DNA binding, P:regulation of transcription, DNA-templated	20
0	bestrophin 2	422	0.0E0	61.7	0	Echinococcus granulosus				IPR021134 (PFAM),IPR000615 (PANTHER),CYTOPLASMIC_DOMAIN (PHOBIUS),CYTOPLASMIC_DOMAIN (PHOBIUS),TRANSMEMBRANE (PHOBIUS),TRANSMEMBRANE (PHOBIUS),NON_CYTOPLASMIC_DOMAIN (PHOBIUS),TMhelix (TMHMM), TMhelix (TMHMM)	no GO terms	no GO terms	20
0	bestrophin 3	307	1.4E-129	64.95	1	Echinococcus granulosus	GO:0016787	hydrolase activity	F	IPR021134 (PFAM),IPR000615 (PANTHER), PTHR10736:SF0 (PANTHER)	no GO terms	no GO terms	20
0	bone morphogenetic protein 2	458	2.2E-106	70.5	9	Echinococcus multilocularis	GO:0005615,GO:0005125,GO:0005160,GO:0008083,GO:0010862,GO:0042981,GO:0043408,GO:0048468, GO:0060395	extracellular space,cytokine activity,transforming growth factor beta receptor binding,growth factor activity,positive regulation of pathway-restricted SMAD protein phosphorylation,regulation of apoptotic process,regulation of MAPK cascade,cell development, SMAD protein signal transduction	C,F,F,F,P,P,P,P, P	IPR002405 (PRINTS),IPR001839 (SMART),IPR029034 (G3DSA:2.10.90.GENE3D),IPR001839 (PFAM),IPR015615 (PANTHER),IPR017948 (PROSITE_PATTERNS),NON_CYTOPLASMIC_DOMAIN (PHOBIUS),SIGNAL_PEPTIDE_H_REGION (PHOBIUS),SIGNAL_PEPTIDE_N_REGION (PHOBIUS),SIGNAL_PEPTIDE (PHOBIUS),SIGNAL_PEPTIDE_C_REGION (PHOBIUS),IPR001839 (PROSITE_PROFILES),SignalP-noTM (SIGNALP_EUK),IPR029034 (SUPERFAMILY), TMhelix (TMHMM)	C:GO:0005576, F:GO:0008083	C:extracellular region, F:growth factor activity	20
0	breast cancer anti estrogen resistance protein	575	1.3E-142	63.25	0	Echinococcus granulosus				no IPS match	no IPS match	no IPS match	4
0	bromodomain containing protein	1235	0.0E0	57.6	0	Echinococcus granulosus				Coil (COILS),IPR001487 (PRINTS),IPR001487 (SMART),IPR001487 (G3DSA:1.20.920.GENE3D),IPR001487 (PFAM),PTHR22880 (PANTHER),IPR001487 (PROSITE_PROFILES), IPR001487 (SUPERFAMILY)	F:GO:0005515	F:protein binding	20
0	bromodomain containing protein 8	515	2.2E-163	56.7	2	Echinococcus granulosus				Coil (COILS),PTHR15398 (PANTHER),PTHR15398:SF0 (PANTHER), SignalP-TM (SIGNALP_GRAM_POSITIVE)	no GO terms	no GO terms	20
0	bromodomain-containing protein 8	479	5.8E-37	55.17	1	Echinococcus granulosus				IPR009057 (G3DSA:1.10.10.GENE3D), IPR021661 (PFAM)	F:GO:0003677	F:DNA binding	6
0	btb poz domain-containing protein 2	824	5.4E-113	58.15	2	Echinococcus granulosus	GO:0000932, GO:0005515	cytoplasmic mRNA processing body, protein binding	C, F	IPR011705 (SMART),IPR000210 (SMART),IPR011705 (PFAM),IPR013069 (PFAM),G3DSA:3.30.710.10 (GENE3D),IPR012983 (PFAM),PTHR24413 (PANTHER),PTHR24413:SF90 (PANTHER),PTHR24413 (PANTHER),PTHR24413 (PANTHER),PTHR24413 (PANTHER),PTHR24413:SF90 (PANTHER),PTHR24413:SF90 (PANTHER),PTHR24413:SF90 (PANTHER),PTHR24413 (PANTHER),PTHR24413:SF90 (PANTHER),NON_CYTOPLASMIC_DOMAIN (PHOBIUS),CYTOPLASMIC_DOMAIN (PHOBIUS…	F:GO:0005515	F:protein binding	20
0	btb poz domain-containing protein 6	983	0.0E0	50.35	4	Hymenolepis microstoma				IPR011705 (SMART),IPR000210 (SMART),IPR012983 (PFAM),IPR013069 (PFAM),IPR011705 (PFAM),G3DSA:3.30.710.10 (GENE3D),PTHR24413:SF90 (PANTHER),PTHR24413:SF90 (PANTHER),PTHR24413:SF90 (PANTHER),PTHR24413 (PANTHER),PTHR24413 (PANTHER),PTHR24413 (PANTHER),PTHR24413:SF90 (PANTHER),IPR000210 (PROSITE_PROFILES), IPR011333 (SUPERFAMILY)	F:GO:0005515	F:protein binding	20
0	c2 calcium dependent membrane targeting	584	0.0E0	52.92	3	Echinococcus granulosus				Coil (COILS),IPR000008 (SMART),IPR000008 (G3DSA:2.60.40.GENE3D),IPR000008 (G3DSA:2.60.40.GENE3D),IPR000008 (PFAM),PTHR10024 (PANTHER),IPR000008 (PROSITE_PROFILES), IPR000008 (SUPERFAMILY)	F:GO:0005515	F:protein binding	12
0	c2 calcium lipid binding	217	9.1E-26	61.25	0	Echinococcus multilocularis				IPR000008 (G3DSA:2.60.40.GENE3D),IPR000008 (PFAM),CYTOPLASMIC_DOMAIN (PHOBIUS),NON_CYTOPLASMIC_DOMAIN (PHOBIUS),TRANSMEMBRANE (PHOBIUS),IPR000008 (SUPERFAMILY), TMhelix (TMHMM)	F:GO:0005515	F:protein binding	4
0	c2 calcium lipid binding	646	2.6E-176	62.95	4	Echinococcus granulosus				IPR000008 (G3DSA:2.60.40.GENE3D),IPR000008 (PFAM),PTHR21119:SF5 (PANTHER),PTHR21119 (PANTHER), IPR000008 (SUPERFAMILY)	F:GO:0005515	F:protein binding	20
0	c2 domain-containing protein 3	3138	0.0E0	44.85	0	Echinococcus granulosus				Coil (COILS),Coil (COILS),TRANSMEMBRANE (PHOBIUS),CYTOPLASMIC_DOMAIN (PHOBIUS), NON_CYTOPLASMIC_DOMAIN (PHOBIUS)	no GO terms	no GO terms	20
0	calbindin 32	156	1.6E-68	58.35	1	Echinococcus granulosus	GO:0005509	calcium ion binding	F	PF12763 (PFAM),IPR011992 (G3DSA:1.10.238.GENE3D), IPR002048 (PROSITE_PROFILES)	F:GO:0005509	F:calcium ion binding	20
0	calcium activated potassium channel subunit	221	7.3E-103	61.7	3	Echinococcus multilocularis	GO:0016020,GO:0015269, GO:0071805	membrane,calcium-activated potassium channel activity, potassium ion transmembrane transport	C,F, P	IPR003930 (PFAM),TRANSMEMBRANE (PHOBIUS),CYTOPLASMIC_DOMAIN (PHOBIUS),CYTOPLASMIC_DOMAIN (PHOBIUS),TRANSMEMBRANE (PHOBIUS),NON_CYTOPLASMIC_DOMAIN (PHOBIUS),TMhelix (TMHMM), TMhelix (TMHMM)	F:GO:0015269,C:GO:0016020, P:GO:0006813	F:calcium-activated potassium channel activity,C:membrane, P:potassium ion transport	20
0	calcium-binding protein ncs-1	191	3.0E-117	71.8	4	Echinococcus granulosus	GO:0005737,GO:0005509,GO:0048518, GO:0048523	cytoplasm,calcium ion binding,positive regulation of biological process, negative regulation of cellular process	C,F,P, P	PR00450 (PRINTS),IPR002048 (SMART),PF13833 (PFAM),IPR011992 (PFAM),IPR011992 (G3DSA:1.10.238.GENE3D),IPR028846 (PANTHER),IPR018247 (PROSITE_PATTERNS),IPR002048 (PROSITE_PROFILES), SSF47473 (SUPERFAMILY)	F:GO:0005509	F:calcium ion binding	20
0	calmodulin	169	2.1E-60	73.95	57	Echinococcus multilocularis	GO:0000922,GO:0005654,GO:0005813,GO:0005829,GO:0005876,GO:0005886,GO:0030017,GO:0034704,GO:0043005,GO:0070062,GO:0005509,GO:0019901,GO:0019904,GO:0031432,GO:0031996,GO:0031997,GO:0043274,GO:0043539,GO:0044325,GO:0072542,GO:0002027,GO:0002223,GO:0002576,GO:0005513,GO:0005980,GO:0006006,GO:0006936,GO:0007173,GO:0007202,GO:0007264,GO:0007268,GO:0008543,GO:0010800,GO:0010801,GO:0010881,GO:0016056,GO:…	spindle pole,nucleoplasm,centrosome,cytosol,spindle microtubule,plasma membrane,sarcomere,calcium channel complex,neuron projection,extracellular exosome,calcium ion binding,protein kinase binding,protein domain specific binding,titin binding,thioesterase binding,N-terminal myristoylation domain binding,phospholipase binding,protein serine/threonine kinase activator activity,ion channel binding,p…	C,C,C,C,C,C,C,C,C,C,F,F,F,F,F,F,F,F,F,F,P,P,P,P,P,P,P,P,P,P,P,P,P,P,P,P,P,P,P,P,P,P,P,P,P,P,P,P,P,P,P,P,P,P,P,P, P	PR00450 (PRINTS),IPR002048 (SMART),IPR011992 (PFAM),IPR011992 (G3DSA:1.10.238.GENE3D),PTHR23050 (PANTHER),IPR018247 (PROSITE_PATTERNS),IPR002048 (PROSITE_PROFILES), SSF47473 (SUPERFAMILY)	F:GO:0005509	F:calcium ion binding	20
0	calmodulin-like protein 5	139	2.9E-23	61.5	3	Echinococcus granulosus	GO:0003824,GO:0005509, GO:0008152	catalytic activity,calcium ion binding, metabolic process	F,F, P	IPR002048 (SMART),IPR011992 (G3DSA:1.10.238.GENE3D),IPR011992 (G3DSA:1.10.238.GENE3D),IPR011992 (PFAM),IPR011992 (G3DSA:1.10.238.GENE3D),IPR002048 (PFAM),PTHR10891 (PANTHER),IPR018247 (PROSITE_PATTERNS),IPR002048 (PROSITE_PROFILES), SSF47473 (SUPERFAMILY)	F:GO:0005509	F:calcium ion binding	20
0	calponin actin binding	967	0.0E0	59.85	0	Echinococcus granulosus				IPR001715 (SMART),IPR013783 (G3DSA:2.60.40.GENE3D),IPR001715 (PFAM),IPR001715 (G3DSA:1.10.418.GENE3D),PTHR11915 (PANTHER),IPR001715 (PROSITE_PROFILES),IPR007110 (PROSITE_PROFILES),SSF48726 (SUPERFAMILY), IPR001715 (SUPERFAMILY)	F:GO:0005515	F:protein binding	20
0	camp dependent protein kinase catalytic subunit	329	1.7E-172	74.1	4	Echinococcus multilocularis	GO:0004674,GO:0005524,GO:0006468, GO:0009966	protein serine/threonine kinase activity,ATP binding,protein phosphorylation, regulation of signal transduction	F,F,P, P	IPR002290 (SMART),IPR000961 (SMART),G3DSA:3.30.200.20 (GENE3D),IPR000719 (PFAM),G3DSA:1.10.510.10 (GENE3D),PTHR24353 (PANTHER),IPR008271 (PROSITE_PATTERNS),IPR017441 (PROSITE_PATTERNS),IPR000719 (PROSITE_PROFILES),IPR000961 (PROSITE_PROFILES), IPR011009 (SUPERFAMILY)	F:GO:0005524,P:GO:0006468,F:GO:0004672, F:GO:0004674	F:ATP binding,P:protein phosphorylation,F:protein kinase activity, F:protein serine/threonine kinase activity	20
0	carbohydrate puine	286	5.1E-95	63.5	2	Echinococcus granulosus				Coil (COILS)	no GO terms	no GO terms	6
0	carboxyl-terminal pdz ligand of neuronal nitric oxide synthase	899	0.0E0	63.0	23	Hymenolepis microstoma	GO:0005739,GO:0005829,GO:0005901,GO:0030018,GO:0031965,GO:0033017,GO:1902937,GO:1990454,GO:0002020,GO:0030165,GO:0050998,GO:0003062,GO:0007269,GO:0031102,GO:0042981,GO:0045428,GO:0050999,GO:0060307,GO:0098901,GO:1901215,GO:1901841,GO:1902514, GO:2000170	mitochondrion,cytosol,caveola,Z disc,nuclear membrane,sarcoplasmic reticulum membrane,inward rectifier potassium channel complex,L-type voltage-gated calcium channel complex,protease binding,PDZ domain binding,nitric-oxide synthase binding,regulation of heart rate by chemical signal,neurotransmitter secretion,neuron projection regeneration,regulation of apoptotic process,regulation of nitric oxid…	C,C,C,C,C,C,C,C,F,F,F,P,P,P,P,P,P,P,P,P,P,P, P	Coil (COILS),IPR006020 (SMART),IPR006020 (PFAM),IPR011993 (G3DSA:2.30.29.GENE3D),PTHR11232:SF17 (PANTHER),PTHR11232:SF17 (PANTHER),PTHR11232 (PANTHER),PTHR11232:SF17 (PANTHER),PTHR11232 (PANTHER),IPR006020 (PROSITE_PROFILES), SSF50729 (SUPERFAMILY)	F:GO:0005515	F:protein binding	20
0	carboxy-terminal domain rna polymerase ii polypeptide a small phosphatase 1	262	7.0E-134	78.0	8	Echinococcus multilocularis	GO:0005634,GO:0070062,GO:0004721,GO:0046872,GO:0001933,GO:0016311,GO:0042254, GO:2000134	nucleus,extracellular exosome,phosphoprotein phosphatase activity,metal ion binding,negative regulation of protein phosphorylation,dephosphorylation,ribosome biogenesis, negative regulation of G1/S transition of mitotic cell cycle	C,C,F,F,P,P,P, P	IPR004274 (SMART),IPR023214 (G3DSA:3.40.50.GENE3D),IPR011948 (TIGRFAM),IPR004274 (PFAM),PTHR12210:SF29 (PANTHER),PTHR12210 (PANTHER),IPR004274 (PROSITE_PROFILES), IPR023214 (SUPERFAMILY)	F:GO:0005515, F:GO:0016791	F:protein binding, F:phosphatase activity	20
0	caskin-1 isoform x5	585	2.4E-110	65.6	0	Hymenolepis microstoma				IPR001660 (SMART),IPR021129 (PFAM),IPR013761 (G3DSA:1.10.150.GENE3D),IPR013761 (G3DSA:1.10.150.GENE3D),IPR027001 (PANTHER),IPR027013 (PTHR24177:PANTHER),IPR001660 (PROSITE_PROFILES),IPR001660 (PROSITE_PROFILES),IPR013761 (SUPERFAMILY), IPR013761 (SUPERFAMILY)	F:GO:0005515	F:protein binding	20
0	cathepsin l	501	0.0E0	57.35	2	Echinococcus multilocularis	GO:0008234, GO:0006508	cysteine-type peptidase activity, proteolysis	F, P	IPR000668 (PRINTS),IPR000716 (SMART),IPR000668 (SMART),IPR013201 (SMART),G3DSA:3.90.70.10 (GENE3D),IPR013201 (PFAM),IPR000668 (PFAM),IPR013128 (PANTHER),IPR000169 (PROSITE_PATTERNS),IPR025660 (PROSITE_PATTERNS),NON_CYTOPLASMIC_DOMAIN (PHOBIUS),SIGNAL_PEPTIDE_C_REGION (PHOBIUS),SIGNAL_PEPTIDE_N_REGION (PHOBIUS),SIGNAL_PEPTIDE_H_REGION (PHOBIUS),CYTOPLASMIC_DOMAIN (PHOBIUS),SIGNAL_PEPTIDE (PHOBIUS)…	P:GO:0006508, F:GO:0008234	P:proteolysis, F:cysteine-type peptidase activity	20
0	ccaat enhancer binding protein	175	3.1E-62	59.9	19	Echinococcus granulosus				IPR004827 (SMART),IPR004827 (PFAM),G3DSA:1.20.5.170 (GENE3D),IPR004827 (PROSITE_PROFILES), SSF57959 (SUPERFAMILY)	F:GO:0003700,P:GO:0006355, F:GO:0043565	F:sequence-specific DNA binding transcription factor activity,P:regulation of transcription, DNA-templated, F:sequence-specific DNA binding	20
0	ccr4 not transcription complex	431	1.3E-86	72.2	1	Echinococcus multilocularis	GO:0046872	metal ion binding	F	IPR000571 (SMART),PTHR13119 (PANTHER),IPR000571 (PROSITE_PROFILES), SSF90229 (SUPERFAMILY)	F:GO:0046872	F:metal ion binding	20
0	ccr4-not transcription complex subunit 4 isoform x6	526	0.0E0	70.9	10	Echinococcus multilocularis	GO:0005829,GO:0030014,GO:0000166,GO:0004842,GO:0005515,GO:0008270,GO:0044822,GO:0000289,GO:0010467, GO:0051865	cytosol,CCR4-NOT complex,nucleotide binding,ubiquitin-protein transferase activity,protein binding,zinc ion binding,poly(A) RNA binding,nuclear-transcribed mRNA poly(A) tail shortening,gene expression, protein autoubiquitination	C,C,F,F,F,F,F,P,P, P	IPR003954 (SMART),PF14570 (PFAM),IPR013083 (G3DSA:3.30.40.GENE3D),IPR012677 (G3DSA:3.30.70.GENE3D),PTHR12603 (PANTHER),IPR000571 (PROSITE_PROFILES),IPR000504 (PROSITE_PROFILES),SSF54928 (SUPERFAMILY), SSF57850 (SUPERFAMILY)	F:GO:0003676,F:GO:0000166, F:GO:0046872	F:nucleic acid binding,F:nucleotide binding, F:metal ion binding	20
0	cd36 class b scavenger receptor	326	2.2E-77	53.1	1	Echinococcus multilocularis	GO:0016020	membrane	C	IPR002159 (PFAM),IPR002159 (PANTHER),TRANSMEMBRANE (PHOBIUS),CYTOPLASMIC_DOMAIN (PHOBIUS),NON_CYTOPLASMIC_DOMAIN (PHOBIUS), TMhelix (TMHMM)	P:GO:0007155, C:GO:0016020	P:cell adhesion, C:membrane	20
0	cd63 antigen	179	8.7E-94	52.15	7	Echinococcus multilocularis	GO:0005770,GO:0016021,GO:0044440,GO:0043473,GO:0044763,GO:0050789, GO:0051179	late endosome,integral component of membrane,endosomal part,pigmentation,single-organism cellular process,regulation of biological process, localization	C,C,C,P,P,P, P	IPR000301 (PRINTS),IPR018499 (PFAM),PTHR19282 (PANTHER),IPR018503 (PROSITE_PATTERNS),NON_CYTOPLASMIC_DOMAIN (PHOBIUS),TRANSMEMBRANE (PHOBIUS),TRANSMEMBRANE (PHOBIUS),CYTOPLASMIC_DOMAIN (PHOBIUS),CYTOPLASMIC_DOMAIN (PHOBIUS),NON_CYTOPLASMIC_DOMAIN (PHOBIUS),TRANSMEMBRANE (PHOBIUS),IPR008952 (SUPERFAMILY),TMhelix (TMHMM),TMhelix (TMHMM), TMhelix (TMHMM)	C:GO:0016021	C:integral component of membrane	20
0	cd63 antigen	295	1.3E-50	50.85	2	Echinococcus multilocularis				IPR018499 (PFAM),CYTOPLASMIC_DOMAIN (PHOBIUS),NON_CYTOPLASMIC_DOMAIN (PHOBIUS),TRANSMEMBRANE (PHOBIUS),TRANSMEMBRANE (PHOBIUS),NON_CYTOPLASMIC_DOMAIN (PHOBIUS),IPR008952 (SUPERFAMILY),TMhelix (TMHMM), TMhelix (TMHMM)	C:GO:0016021	C:integral component of membrane	13
0	cd9 antigen	170	8.4E-26	57.9	1	Echinococcus granulosus	GO:0016020	membrane	C	IPR000301 (PRINTS),IPR018499 (PFAM),PTHR19282:SF170 (PANTHER),PTHR19282 (PANTHER),IPR018503 (PROSITE_PATTERNS),NON_CYTOPLASMIC_DOMAIN (PHOBIUS),TRANSMEMBRANE (PHOBIUS),CYTOPLASMIC_DOMAIN (PHOBIUS),TRANSMEMBRANE (PHOBIUS),CYTOPLASMIC_DOMAIN (PHOBIUS),NON_CYTOPLASMIC_DOMAIN (PHOBIUS),TRANSMEMBRANE (PHOBIUS),TMhelix (TMHMM),TMhelix (TMHMM), TMhelix (TMHMM)	C:GO:0016021	C:integral component of membrane	20
0	cdk5 and abl1 enzyme substrate 1	583	2.9E-119	54.8	1	Echinococcus granulosus				PTHR22896:SF0 (PANTHER), IPR012388 (PANTHER)	P:GO:0051726	P:regulation of cell cycle	20
0	cell adhesion molecule:down regulated by	865	2.1E-159	49.5	0	Echinococcus granulosus				NON_CYTOPLASMIC_DOMAIN (PHOBIUS),CYTOPLASMIC_DOMAIN (PHOBIUS),TRANSMEMBRANE (PHOBIUS), TMhelix (TMHMM)	no GO terms	no GO terms	8
0	cell wall protein awa1p	835	7.4E-43	50.88	14	Echinococcus multilocularis				Coil (COILS)	no GO terms	no GO terms	16
0	centrin- partial	110	1.1E-28	55.3	4	Echinococcus granulosus				IPR011992 (G3DSA:1.10.238.GENE3D),IPR011992 (G3DSA:1.10.238.GENE3D),PTHR23050 (PANTHER),IPR029527 (PTHR23050:PANTHER),IPR002048 (PROSITE_PROFILES), SSF47473 (SUPERFAMILY)	C:GO:0005815, F:GO:0005509	C:microtubule organizing center, F:calcium ion binding	20
0	centromere protein partial	802	7.5E-78	71.4	1	Echinococcus granulosus	GO:0005829	cytosol	C	Coil (COILS),Coil (COILS),Coil (COILS),IPR009852 (PFAM),IPR026581 (PANTHER), PTHR10331:SF6 (PANTHER)	no GO terms	no GO terms	20
0	centrosomal protein of 192 kda	1271	0.0E0	50.0	0	Echinococcus multilocularis				no IPS match	no IPS match	no IPS match	8
0	centrosomal protein of 63 kda (cep63 protein)	506	1.3E-56	62.5	0	Echinococcus granulosus				Coil (COILS), Coil (COILS)	no GO terms	no GO terms	4
0	centrosomal protein of 78 kda	708	3.0E-84	56.8	1	Echinococcus granulosus				IPR026212 (PRINTS),G3DSA:3.80.10.10 (GENE3D), PTHR24110 (PANTHER)	no GO terms	no GO terms	20
0	centrosomal protein of 95 kda	519	1.9E-98	50.8	6	Echinococcus granulosus				Coil (COILS),Coil (COILS), Coil (COILS)	no GO terms	no GO terms	20
0	centrosomal protein of 97 kda isoform x2	632	2.5E-31	65.75	1	Echinococcus granulosus	GO:0044424	intracellular part	C	Coil (COILS),G3DSA:3.80.10.10 (GENE3D),IPR025875 (PFAM),PTHR10588:SF232 (PANTHER),PTHR10588 (PANTHER),IPR001611 (PROSITE_PROFILES), SSF52058 (SUPERFAMILY)	F:GO:0005515	F:protein binding	20
0	ceramide synthase longevity assurance homolog	292	8.3E-102	66.67	2	Echinococcus granulosus				IPR009057 (G3DSA:1.10.10.GENE3D),IPR000327 (PFAM),IPR001356 (PFAM),IPR010982 (G3DSA:1.10.260.GENE3D), IPR009057 (SUPERFAMILY)	F:GO:0003677,F:GO:0003700, P:GO:0006355	F:DNA binding,F:sequence-specific DNA binding transcription factor activity, P:regulation of transcription, DNA-templated	3
0	chorion class high cysteine protein 12	201	3.5E-75	56.7	0	Echinococcus granulosus				NON_CYTOPLASMIC_DOMAIN (PHOBIUS),SIGNAL_PEPTIDE_N_REGION (PHOBIUS),SIGNAL_PEPTIDE_H_REGION (PHOBIUS),SIGNAL_PEPTIDE (PHOBIUS),SIGNAL_PEPTIDE_C_REGION (PHOBIUS),SignalP-TM (SIGNALP_GRAM_POSITIVE),SignalP-noTM (SIGNALP_GRAM_NEGATIVE), SignalP-noTM (SIGNALP_EUK)	no GO terms	no GO terms	20
0	chromobox protein 2	674	1.0E-131	58.5	1	Echinococcus granulosus				PR01217 (PRINTS), G3DSA:2.40.50.40 (GENE3D)	no GO terms	no GO terms	4
0	coactosin-like protein	134	5.3E-43	64.75	3	Echinococcus granulosus	GO:0005622,GO:0003779, GO:0019370	intracellular,actin binding, leukotriene biosynthetic process	C,F, P	IPR029006 (G3DSA:3.40.20.GENE3D),IPR002108 (PFAM),IPR030502 (PTHR10829:PANTHER),PTHR10829 (PANTHER),IPR002108 (PROSITE_PROFILES), SSF55753 (SUPERFAMILY)	F:GO:0003779,C:GO:0005622, P:GO:0019370	F:actin binding,C:intracellular, P:leukotriene biosynthetic process	20
0	coiled coil domain containing protein	308	4.1E-39	59.0	2	Hymenolepis microstoma				Coil (COILS), Coil (COILS)	no GO terms	no GO terms	4
0	coiled-coil domain-containing protein 102a	105	2.3E-25	70.8	1	Echinococcus granulosus				Coil (COILS)	no GO terms	no GO terms	20
0	coiled-coil domain-containing protein 112	390	4.7E-70	44.05	3	Hymenolepis microstoma				Coil (COILS),Coil (COILS),Coil (COILS),PTHR21549:SF0 (PANTHER), PTHR21549 (PANTHER)	no GO terms	no GO terms	20
0	coiled-coil domain-containing protein 37	217	2.5E-35	50.95	3	Echinococcus granulosus				Coil (COILS),Coil (COILS),PTHR21683 (PANTHER), PTHR21683:SF3 (PANTHER)	no GO terms	no GO terms	20
0	colorectal mutant cancer protein isoform x2	983	0.0E0	56.05	1	Echinococcus multilocularis				Coil (COILS),Coil (COILS),IPR019536 (PFAM),IPR014751 (G3DSA:1.20.5.GENE3D),PTHR23347 (PANTHER),SIGNAL_PEPTIDE_C_REGION (PHOBIUS),NON_CYTOPLASMIC_DOMAIN (PHOBIUS),SIGNAL_PEPTIDE (PHOBIUS),SIGNAL_PEPTIDE_N_REGION (PHOBIUS), SIGNAL_PEPTIDE_H_REGION (PHOBIUS)	F:GO:0003677,P:GO:0006302, P:GO:0006310	F:DNA binding,P:double-strand break repair, P:DNA recombination	20
0	concanavalin a lectin glucanase	903	0.0E0	59.0	1	Echinococcus multilocularis				IPR013320 (SUPERFAMILY)	no GO terms	no GO terms	5
0	conserved hypothetical protein	806	1.4E-146	59.25	0	Echinococcus multilocularis				no IPS match	no IPS match	no IPS match	4
0	conserved hypothetical protein	171	1.5E-43	54.0	0	Echinococcus multilocularis				no IPS match	no IPS match	no IPS match	10
0	conserved hypothetical protein	407	6.1E-146	63.17	0	Echinococcus multilocularis				CYTOPLASMIC_DOMAIN (PHOBIUS),TRANSMEMBRANE (PHOBIUS),NON_CYTOPLASMIC_DOMAIN (PHOBIUS), TMhelix (TMHMM)	no GO terms	no GO terms	6
0	conserved hypothetical protein	183	2.3E-34	56.5	0	Echinococcus multilocularis				no IPS match	no IPS match	no IPS match	6
0	conserved hypothetical protein	704	2.3E-91	48.11	0	Echinococcus multilocularis				no IPS match	no IPS match	no IPS match	9
0	conserved hypothetical protein	787	0.0E0	57.11	0	Hymenolepis microstoma				TRANSMEMBRANE (PHOBIUS),NON_CYTOPLASMIC_DOMAIN (PHOBIUS),NON_CYTOPLASMIC_DOMAIN (PHOBIUS),TRANSMEMBRANE (PHOBIUS),CYTOPLASMIC_DOMAIN (PHOBIUS),TMhelix (TMHMM), TMhelix (TMHMM)	no GO terms	no GO terms	9
0	conserved hypothetical protein	610	7.3E-42	54.14	0	Echinococcus multilocularis				IPR023252 (PFAM)	no GO terms	no GO terms	7
0	conserved hypothetical protein	644	4.7E-82	51.0	6	Echinococcus multilocularis				no IPS match	no IPS match	no IPS match	8
0	conserved hypothetical protein	967	2.7E-158	49.5	0	Echinococcus multilocularis				Coil (COILS),Coil (COILS),NON_CYTOPLASMIC_DOMAIN (PHOBIUS),TRANSMEMBRANE (PHOBIUS),CYTOPLASMIC_DOMAIN (PHOBIUS), TMhelix (TMHMM)	no GO terms	no GO terms	4
0	conserved hypothetical protein	498	1.3E-54	50.0	0	Hymenolepis microstoma				NON_CYTOPLASMIC_DOMAIN (PHOBIUS),TRANSMEMBRANE (PHOBIUS),CYTOPLASMIC_DOMAIN (PHOBIUS), IPR016024 (SUPERFAMILY)	F:GO:0005488	F:binding	3
0	conserved hypothetical protein	204	9.0E-23	53.33	0	Hymenolepis microstoma				no IPS match	no IPS match	no IPS match	3
0	conserved hypothetical protein	182	7.3E-21	49.25	0	Hymenolepis microstoma				no IPS match	no IPS match	no IPS match	4
0	conserved hypothetical protein	319	1.2E-113	69.67	0	Echinococcus multilocularis				CYTOPLASMIC_DOMAIN (PHOBIUS),TRANSMEMBRANE (PHOBIUS),NON_CYTOPLASMIC_DOMAIN (PHOBIUS), TMhelix (TMHMM)	no GO terms	no GO terms	3
0	conserved hypothetical protein	317	1.1E-69	58.25	0	Hymenolepis microstoma				no IPS match	no IPS match	no IPS match	4
0	conserved hypothetical protein	723	3.3E-166	53.5	0	Hymenolepis microstoma				no IPS match	no IPS match	no IPS match	4
0	conserved hypothetical protein	211	7.5E-50	63.25	0	Echinococcus multilocularis				no IPS match	no IPS match	no IPS match	4
0	conserved hypothetical protein	273	5.3E-37	48.67	0	Echinococcus multilocularis				no IPS match	no IPS match	no IPS match	3
0	conserved hypothetical protein	216	6.8E-64	67.0	0	Echinococcus multilocularis				Coil (COILS),SIGNAL_PEPTIDE (PHOBIUS),SIGNAL_PEPTIDE_N_REGION (PHOBIUS),SIGNAL_PEPTIDE_H_REGION (PHOBIUS),SIGNAL_PEPTIDE_C_REGION (PHOBIUS),NON_CYTOPLASMIC_DOMAIN (PHOBIUS), SignalP-TM (SIGNALP_GRAM_POSITIVE)	no GO terms	no GO terms	4
0	conserved hypothetical protein	230	2.7E-55	61.75	0	Echinococcus multilocularis				NON_CYTOPLASMIC_DOMAIN (PHOBIUS),SIGNAL_PEPTIDE (PHOBIUS),SIGNAL_PEPTIDE_H_REGION (PHOBIUS),SIGNAL_PEPTIDE_N_REGION (PHOBIUS),SIGNAL_PEPTIDE_C_REGION (PHOBIUS), SignalP-noTM (SIGNALP_EUK)	no GO terms	no GO terms	4
0	conserved hypothetical protein	292	1.4E-80	62.5	0	Echinococcus multilocularis				no IPS match	no IPS match	no IPS match	4
0	conserved hypothetical protein	454	2.4E-64	50.75	0	Echinococcus multilocularis				no IPS match	no IPS match	no IPS match	4
0	conserved hypothetical protein	986	0.0E0	56.5	0	Hymenolepis microstoma				Coil (COILS)	no GO terms	no GO terms	4
0	conserved hypothetical protein	584	0.0E0	64.25	0	Echinococcus multilocularis				SignalP-TM (SIGNALP_GRAM_POSITIVE)	no GO terms	no GO terms	4
0	conserved hypothetical protein	711	1.4E-33	66.0	0	Hymenolepis microstoma				no IPS match	no IPS match	no IPS match	4
0	conserved hypothetical protein	225	8.3E-29	52.5	0	Echinococcus multilocularis				no IPS match	no IPS match	no IPS match	4
0	conserved hypothetical protein	76	2.1E-15	65.5	0	Echinococcus multilocularis				SIGNAL_PEPTIDE (PHOBIUS),SIGNAL_PEPTIDE_C_REGION (PHOBIUS),SIGNAL_PEPTIDE_N_REGION (PHOBIUS),NON_CYTOPLASMIC_DOMAIN (PHOBIUS),SIGNAL_PEPTIDE_H_REGION (PHOBIUS),SignalP-noTM (SIGNALP_EUK), TMhelix (TMHMM)	no GO terms	no GO terms	4
0	conserved hypothetical protein	1464	0.0E0	59.38	0	Echinococcus multilocularis				Coil (COILS),NON_CYTOPLASMIC_DOMAIN (PHOBIUS),TRANSMEMBRANE (PHOBIUS), CYTOPLASMIC_DOMAIN (PHOBIUS)	no GO terms	no GO terms	8
0	conserved hypothetical protein	493	5.9E-84	57.25	0	Echinococcus multilocularis				Coil (COILS), Coil (COILS)	no GO terms	no GO terms	4
0	conserved hypothetical protein	489	2.1E-119	65.0	0	Hymenolepis microstoma				no IPS match	no IPS match	no IPS match	3
0	conserved hypothetical protein	191	4.6E-42	73.5	0	Echinococcus multilocularis				no IPS match	no IPS match	no IPS match	4
0	conserved hypothetical protein	299	1.1E-48	55.0	0	Echinococcus multilocularis				no IPS match	no IPS match	no IPS match	3
0	conserved hypothetical protein	614	8.4E-34	46.5	0	Echinococcus multilocularis				CYTOPLASMIC_DOMAIN (PHOBIUS),NON_CYTOPLASMIC_DOMAIN (PHOBIUS),TRANSMEMBRANE (PHOBIUS), TMhelix (TMHMM)	no GO terms	no GO terms	4
0	conserved hypothetical protein	85	1.3E-6	50.67	0	Echinococcus multilocularis				NON_CYTOPLASMIC_DOMAIN (PHOBIUS),SIGNAL_PEPTIDE_C_REGION (PHOBIUS),SIGNAL_PEPTIDE_N_REGION (PHOBIUS),SIGNAL_PEPTIDE_H_REGION (PHOBIUS),SIGNAL_PEPTIDE (PHOBIUS),SignalP-TM (SIGNALP_GRAM_POSITIVE),SignalP-noTM (SIGNALP_EUK), TMhelix (TMHMM)	no GO terms	no GO terms	3
0	conserved hypothetical protein	1171	1.0E-64	58.5	0	Echinococcus multilocularis				no IPS match	no IPS match	no IPS match	4
0	copper amine oxidase	475	9.0E-120	61.8	0	Hymenolepis microstoma				no IPS match	no IPS match	no IPS match	10
0	coronin-1c	510	0.0E0	72.0	21	Echinococcus multilocularis	GO:0001725,GO:0005829,GO:0005884,GO:0005886,GO:0005925,GO:0030027,GO:0048471,GO:0070062,GO:0042802,GO:0051015,GO:0071933,GO:0031529,GO:0034316,GO:0035767,GO:0036120,GO:0042060,GO:0051017,GO:0071672,GO:0090135,GO:1902463, GO:2000394	stress fiber,cytosol,actin filament,plasma membrane,focal adhesion,lamellipodium,perinuclear region of cytoplasm,extracellular exosome,identical protein binding,actin filament binding,Arp2/3 complex binding,ruffle organization,negative regulation of Arp2/3 complex-mediated actin nucleation,endothelial cell chemotaxis,cellular response to platelet-derived growth factor stimulus,wound healing,actin…	C,C,C,C,C,C,C,C,F,F,F,P,P,P,P,P,P,P,P,P, P	Coil (COILS),IPR001680 (SMART),IPR015049 (PFAM),IPR001680 (PFAM),IPR015943 (G3DSA:2.130.10.GENE3D),IPR015048 (PFAM),IPR015505 (PANTHER),IPR017986 (PROSITE_PROFILES),IPR001680 (PROSITE_PROFILES), IPR017986 (SUPERFAMILY)	F:GO:0005515	F:protein binding	20
0	cre-galt-1 protein	422	1.7E-153	48.8	3	Echinococcus granulosus				IPR008166 (PFAM),PTHR21461 (PANTHER),NON_CYTOPLASMIC_DOMAIN (PHOBIUS),SIGNAL_PEPTIDE_H_REGION (PHOBIUS),SIGNAL_PEPTIDE (PHOBIUS),SIGNAL_PEPTIDE_C_REGION (PHOBIUS), SIGNAL_PEPTIDE_N_REGION (PHOBIUS)	no GO terms	no GO terms	20
0	cttnbp2 n-terminal-like protein	379	3.2E-86	59.95	0	Echinococcus granulosus				Coil (COILS),IPR019131 (PFAM),PTHR23166 (PANTHER), PTHR23166:SF5 (PANTHER)	no GO terms	no GO terms	20
0	cyclic amp dependent transcription factor atf 6	736	4.3E-94	67.6	3	Echinococcus granulosus	GO:0003700,GO:0043565, GO:0006355	sequence-specific DNA binding transcription factor activity,sequence-specific DNA binding, regulation of transcription, DNA-templated	F,F, P	Coil (COILS),Coil (COILS),IPR004827 (SMART),IPR004827 (PFAM),G3DSA:1.20.5.170 (GENE3D),PTHR22952:SF93 (PANTHER),PTHR22952 (PANTHER),NON_CYTOPLASMIC_DOMAIN (PHOBIUS),CYTOPLASMIC_DOMAIN (PHOBIUS),NON_CYTOPLASMIC_DOMAIN (PHOBIUS),CYTOPLASMIC_DOMAIN (PHOBIUS),TRANSMEMBRANE (PHOBIUS),TRANSMEMBRANE (PHOBIUS),TRANSMEMBRANE (PHOBIUS),NON_CYTOPLASMIC_DOMAIN (PHOBIUS),TRANSMEMBRANE (PHOBIUS),IPR004827 (PRO…	F:GO:0003700,P:GO:0006355, F:GO:0043565	F:sequence-specific DNA binding transcription factor activity,P:regulation of transcription, DNA-templated, F:sequence-specific DNA binding	20
0	cyclic amp responsive element binding protein	336	5.6E-82	75.5	3	Echinococcus granulosus	GO:0003700,GO:0043565, GO:0006355	sequence-specific DNA binding transcription factor activity,sequence-specific DNA binding, regulation of transcription, DNA-templated	F,F, P	no IPS match	no IPS match	no IPS match	4
0	cyclic amp-responsive element-binding protein 3-like protein 4 isoform x1	325	2.4E-114	73.85	8	Echinococcus multilocularis	GO:0012505,GO:0043231,GO:0044444,GO:0003700,GO:0043565,GO:0044212,GO:0006355, GO:0044699	endomembrane system,intracellular membrane-bounded organelle,cytoplasmic part,sequence-specific DNA binding transcription factor activity,sequence-specific DNA binding,transcription regulatory region DNA binding,regulation of transcription, DNA-templated, single-organism process	C,C,C,F,F,F,P, P	Coil (COILS),IPR004827 (SMART),G3DSA:1.20.5.170 (GENE3D),IPR004827 (PFAM),IPR029807 (PTHR22952:PANTHER),PTHR22952 (PANTHER),IPR004827 (PROSITE_PATTERNS),IPR004827 (PROSITE_PROFILES), SSF57959 (SUPERFAMILY)	F:GO:0043565,P:GO:0006355,F:GO:0003700,P:GO:0045944,P:GO:0030968, F:GO:0035497	F:sequence-specific DNA binding,P:regulation of transcription, DNA-templated,F:sequence-specific DNA binding transcription factor activity,P:positive regulation of transcription from RNA polymerase II promoter,P:endoplasmic reticulum unfolded protein response, F:cAMP response element binding	20
0	cytoskeleton-associated protein 5	1315	0.0E0	49.65	0	Echinococcus multilocularis				PTHR12609:SF0 (PANTHER),PTHR12609 (PANTHER), IPR016024 (SUPERFAMILY)	F:GO:0005488	F:binding	20
0	defective proboscis extension response	195	6.1E-77	61.2	0	Echinococcus granulosus				IPR003599 (SMART),IPR013783 (G3DSA:2.60.40.GENE3D),IPR013098 (PFAM),PTHR23279 (PANTHER),PTHR23279:SF0 (PANTHER),SIGNAL_PEPTIDE_H_REGION (PHOBIUS),NON_CYTOPLASMIC_DOMAIN (PHOBIUS),SIGNAL_PEPTIDE (PHOBIUS),SIGNAL_PEPTIDE_N_REGION (PHOBIUS),SIGNAL_PEPTIDE_C_REGION (PHOBIUS),IPR007110 (PROSITE_PROFILES),SignalP-noTM (SIGNALP_EUK), SSF48726 (SUPERFAMILY)	F:GO:0005515	F:protein binding	20
0	deleted in lung and esophageal cancer protein 1	325	4.5E-19	44.7	0	Hymenolepis microstoma				PTHR23053:SF1 (PANTHER), PTHR23053 (PANTHER)	no GO terms	no GO terms	20
0	deoxynucleotidyltransferase terminal-interacting protein 1	623	0.0E0	59.0	5	Echinococcus granulosus	GO:0000118,GO:0005730,GO:0003677,GO:0031491, GO:0042803	histone deacetylase complex,nucleolus,DNA binding,nucleosome binding, protein homodimerization activity	C,C,F,F, F	PTHR23399:SF1 (PANTHER), IPR026064 (PANTHER)	no GO terms	no GO terms	20
0	disabled 2-interacting protein	270	1.1E-34	49.25	2	Echinococcus multilocularis				SSF50729 (SUPERFAMILY)	no GO terms	no GO terms	4
0	dna c 5 cytosine active site	832	1.1E-126	49.25	19	Echinococcus granulosus				Coil (COILS),Coil (COILS),G3DSA:3.80.10.10 (GENE3D),PTHR23125 (PANTHER), SSF52047 (SUPERFAMILY)	no GO terms	no GO terms	8
0	dna double strand break repair rad50 atpase	609	4.5E-91	55.9	2	Echinococcus multilocularis	GO:0015630, GO:0044430	microtubule cytoskeleton, cytoskeletal part	C, C	Coil (COILS),Coil (COILS),Coil (COILS), Coil (COILS)	no GO terms	no GO terms	10
0	dna endonuclease rbbp8-like	448	5.8E-42	48.63	3	Echinococcus granulosus				no IPS match	no IPS match	no IPS match	8
0	dna n 6 adenine specific	1550	0.0E0	48.17	2	Echinococcus granulosus				Coil (COILS),TRANSMEMBRANE (PHOBIUS),NON_CYTOPLASMIC_DOMAIN (PHOBIUS), CYTOPLASMIC_DOMAIN (PHOBIUS)	no GO terms	no GO terms	6
0	dna repair protein complementing xp-c cells	439	2.4E-89	57.0	4	Echinococcus granulosus				Coil (COILS)	no GO terms	no GO terms	4
0	dna-directed rna polymerase iii subunit rpc1	148	1.6E-13	46.5	8	Echinococcus multilocularis				NON_CYTOPLASMIC_DOMAIN (PHOBIUS),TRANSMEMBRANE (PHOBIUS), CYTOPLASMIC_DOMAIN (PHOBIUS)	no GO terms	no GO terms	4
0	docking protein 3	722	0.0E0	59.05	1	Echinococcus multilocularis	GO:0005515	protein binding	F	Coil (COILS),Coil (COILS),IPR002404 (SMART),IPR011993 (G3DSA:2.30.29.GENE3D),IPR002404 (PFAM),PTHR21258:SF41 (PANTHER),PTHR21258 (PANTHER),PTHR21258:SF41 (PANTHER),PTHR21258 (PANTHER),IPR002404 (PROSITE_PROFILES), SSF50729 (SUPERFAMILY)	F:GO:0005158	F:insulin receptor binding	20
0	docking protein 3	462	3.7E-124	48.14	3	Hymenolepis microstoma				IPR011993 (G3DSA:2.30.29.GENE3D),IPR002404 (PFAM), SSF50729 (SUPERFAMILY)	F:GO:0005158	F:insulin receptor binding	14
0	domain containing protein	810	1.3E-136	51.5	9	Echinococcus multilocularis				IPR000219 (PFAM),IPR000219 (G3DSA:1.20.900.GENE3D),PTHR12673 (PANTHER),PTHR12673:SF16 (PANTHER),IPR000219 (PROSITE_PROFILES), IPR000219 (SUPERFAMILY)	P:GO:0035023, F:GO:0005089	P:regulation of Rho protein signal transduction, F:Rho guanyl-nucleotide exchange factor activity	20
0	domain containing protein	167	2.0E-19	50.65	2	Echinococcus granulosus				IPR000198 (SMART),IPR000198 (G3DSA:1.10.555.GENE3D),IPR000198 (PFAM),IPR000198 (PROSITE_PROFILES), IPR008936 (SUPERFAMILY)	P:GO:0007165	P:signal transduction	20
0	double stranded rna binding	306	1.3E-39	53.0	0	Echinococcus granulosus				IPR014720 (G3DSA:3.30.160.GENE3D), SSF54768 (SUPERFAMILY)	no GO terms	no GO terms	4
0	doublesex and mab 3 transcription	394	3.6E-67	68.85	6	Echinococcus granulosus	GO:0005634,GO:0000987,GO:0003700,GO:0042803,GO:0006355, GO:0007548	nucleus,core promoter proximal region sequence-specific DNA binding,sequence-specific DNA binding transcription factor activity,protein homodimerization activity,regulation of transcription, DNA-templated, sex differentiation	C,F,F,F,P, P	IPR001275 (SMART),IPR001275 (G3DSA:4.10.1040.GENE3D),IPR001275 (PFAM),IPR026607 (PANTHER),PTHR12322:SF50 (PANTHER),IPR001275 (PROSITE_PATTERNS),IPR001275 (PROSITE_PROFILES), IPR001275 (SUPERFAMILY)	P:GO:0006355,F:GO:0043565,C:GO:0005634, F:GO:0003700	P:regulation of transcription, DNA-templated,F:sequence-specific DNA binding,C:nucleus, F:sequence-specific DNA binding transcription factor activity	20
0	doublesex and mab 3 transcription	893	0.0E0	64.0	6	Echinococcus multilocularis	GO:0005634,GO:0000987,GO:0003700,GO:0042803,GO:0006355, GO:0007548	nucleus,core promoter proximal region sequence-specific DNA binding,sequence-specific DNA binding transcription factor activity,protein homodimerization activity,regulation of transcription, DNA-templated, sex differentiation	C,F,F,F,P, P	IPR001275 (SMART),IPR001275 (G3DSA:4.10.1040.GENE3D),IPR001275 (PFAM),PTHR12322:SF50 (PANTHER),IPR026607 (PANTHER),IPR026607 (PANTHER),IPR001275 (PROSITE_PATTERNS),IPR001275 (PROSITE_PATTERNS),IPR001275 (PROSITE_PROFILES),IPR001275 (PROSITE_PROFILES),SSF101447 (SUPERFAMILY),IPR001275 (SUPERFAMILY), IPR001275 (SUPERFAMILY)	P:GO:0006355,F:GO:0043565,C:GO:0005634, F:GO:0003700	P:regulation of transcription, DNA-templated,F:sequence-specific DNA binding,C:nucleus, F:sequence-specific DNA binding transcription factor activity	20
0	dual specificity	856	0.0E0	58.85	1	Hymenolepis microstoma	GO:0016772	transferase activity, transferring phosphorus-containing groups	F	IPR002290 (SMART),G3DSA:3.30.200.20 (GENE3D),IPR000719 (PFAM),G3DSA:1.10.510.10 (GENE3D),PTHR24058 (PANTHER),IPR017441 (PROSITE_PATTERNS),IPR008271 (PROSITE_PATTERNS),IPR000719 (PROSITE_PROFILES), IPR011009 (SUPERFAMILY)	F:GO:0005524,P:GO:0006468, F:GO:0004672	F:ATP binding,P:protein phosphorylation, F:protein kinase activity	20
0	dual specificity serine:threonine tyrosine	867	1.4E-67	58.4	2	Echinococcus granulosus	GO:0004672, GO:0009987	protein kinase activity, cellular process	F, P	IPR000719 (PFAM),G3DSA:3.30.200.20 (GENE3D),PTHR22974 (PANTHER), IPR011009 (SUPERFAMILY)	P:GO:0006468,F:GO:0005524, F:GO:0004672	P:protein phosphorylation,F:ATP binding, F:protein kinase activity	20
0	duf4207 domain containing protein	314	1.8E-52	55.2	3	Echinococcus multilocularis				Coil (COILS),Coil (COILS),Coil (COILS), PF13904 (PFAM)	no GO terms	no GO terms	5
0	dyn2p	95	3.2E-47	58.1	11	Echinococcus granulosus	GO:0005874,GO:0030286,GO:0043231,GO:0044444,GO:0003774,GO:0006810,GO:0006996,GO:0007017,GO:0051649,GO:0051656, GO:1902580	microtubule,dynein complex,intracellular membrane-bounded organelle,cytoplasmic part,motor activity,transport,organelle organization,microtubule-based process,establishment of localization in cell,establishment of organelle localization, single-organism cellular localization	C,C,C,C,F,P,P,P,P,P, P	IPR001372 (PFAM),IPR001372 (G3DSA:3.30.740.GENE3D), SSF54648 (SUPERFAMILY)	C:GO:0005875, P:GO:0007017	C:microtubule associated complex, P:microtubule-based process	20
0	dynein intermediate chain	719	0.0E0	54.85	5	Echinococcus granulosus				Coil (COILS),IPR001680 (SMART),IPR015943 (G3DSA:2.130.10.GENE3D),IPR025956 (PFAM),IPR001680 (PFAM),PTHR12442:SF22 (PANTHER),PTHR12442 (PANTHER),IPR017986 (PROSITE_PROFILES), IPR017986 (SUPERFAMILY)	F:GO:0005515,C:GO:0005868, P:GO:0007018	F:protein binding,C:cytoplasmic dynein complex, P:microtubule-based movement	20
0	dynein light chain	89	3.3E-44	68.55	2	Hymenolepis microstoma	GO:0005875, GO:0007017	microtubule associated complex, microtubule-based process	C, P	IPR001372 (G3DSA:3.30.740.GENE3D),IPR001372 (PFAM),IPR001372 (PANTHER), SSF54648 (SUPERFAMILY)	C:GO:0005875, P:GO:0007017	C:microtubule associated complex, P:microtubule-based process	20
0	dynein light chain	119	6.5E-44	68.85	4	Echinococcus granulosus	GO:0005875,GO:0017111,GO:0007017, GO:0008152	microtubule associated complex,nucleoside-triphosphatase activity,microtubule-based process, metabolic process	C,F,P, P	Coil (COILS),IPR001372 (PFAM),IPR001372 (G3DSA:3.30.740.GENE3D),IPR001372 (PANTHER), SSF54648 (SUPERFAMILY)	P:GO:0007017, C:GO:0005875	P:microtubule-based process, C:microtubule associated complex	20
0	dynein light chain	77	2.9E-23	64.8	2	Echinococcus granulosus	GO:0005875, GO:0007017	microtubule associated complex, microtubule-based process	C, P	IPR001372 (G3DSA:3.30.740.GENE3D),IPR001372 (PFAM),IPR001372 (PANTHER), SSF54648 (SUPERFAMILY)	P:GO:0007017, C:GO:0005875	P:microtubule-based process, C:microtubule associated complex	20
0	dynein light chain	71	8.0E-23	71.2	3	Echinococcus multilocularis	GO:0005875,GO:0016787, GO:0007017	microtubule associated complex,hydrolase activity, microtubule-based process	C,F, P	IPR001372 (PFAM),IPR001372 (G3DSA:3.30.740.GENE3D),IPR001372 (PANTHER), SSF54648 (SUPERFAMILY)	C:GO:0005875, P:GO:0007017	C:microtubule associated complex, P:microtubule-based process	20
0	dynein light chain	92	5.7E-30	57.45	6	Hymenolepis microstoma				IPR001372 (PFAM),IPR001372 (G3DSA:3.30.740.GENE3D), SSF54648 (SUPERFAMILY)	P:GO:0007017, C:GO:0005875	P:microtubule-based process, C:microtubule associated complex	20
0	dynein light chain	90	3.1E-51	93.05	7	Echinococcus granulosus	GO:0005737,GO:0005874,GO:0030286,GO:0031514,GO:0003774,GO:0007017, GO:0008152	cytoplasm,microtubule,dynein complex,motile cilium,motor activity,microtubule-based process, metabolic process	C,C,C,C,F,P, P	IPR001372 (G3DSA:3.30.740.GENE3D),IPR001372 (PFAM),IPR001372 (PANTHER),IPR019763 (PROSITE_PATTERNS), SSF54648 (SUPERFAMILY)	P:GO:0007017, C:GO:0005875	P:microtubule-based process, C:microtubule associated complex	20
0	dynein light chain cytoplasmic	209	3.8E-92	57.4	5	Echinococcus multilocularis		cytoplasm,microtubule,dynein complex,motile cilium,motor activity,microtubule-based process, metabolic process		IPR001372 (G3DSA:3.30.740.GENE3D),IPR001372 (PFAM),IPR001372 (PANTHER), SSF54648 (SUPERFAMILY)	C:GO:0005875, P:GO:0007017	C:microtubule associated complex, P:microtubule-based process	20
0	dynein light chain cytoplasmic	93	9.4E-56	85.05	13	Echinococcus granulosus	GO:0000776,GO:0005813,GO:0005875,GO:0008180,GO:0016020,GO:0043186,GO:0070062,GO:0072686,GO:0003777,GO:0007017,GO:0008152,GO:0021762, GO:0042326	kinetochore,centrosome,microtubule associated complex,COP9 signalosome,membrane,P granule,extracellular exosome,mitotic spindle,microtubule motor activity,microtubule-based process,metabolic process,substantia nigra development, negative regulation of phosphorylation	C,C,C,C,C,C,C,C,F,P,P,P, P	IPR001372 (PFAM),IPR001372 (G3DSA:3.30.740.GENE3D),IPR001372 (PANTHER),IPR019763 (PROSITE_PATTERNS), SSF54648 (SUPERFAMILY)	P:GO:0007017, C:GO:0005875	P:microtubule-based process, C:microtubule associated complex	20
0	dynein light chain cytoplasmic	90	9.6E-48	66.7	2	Echinococcus multilocularis	GO:0005875, GO:0007017	microtubule associated complex, microtubule-based process	C, P	IPR001372 (G3DSA:3.30.740.GENE3D),IPR001372 (PFAM),IPR001372 (PANTHER), SSF54648 (SUPERFAMILY)	P:GO:0007017, C:GO:0005875	P:microtubule-based process, C:microtubule associated complex	20
0	dynein light chain cytoplasmic	66	5.2E-24	70.25	2	Echinococcus granulosus	GO:0005875, GO:0007017	microtubule associated complex, microtubule-based process	C, P	IPR001372 (G3DSA:3.30.740.GENE3D),IPR001372 (PFAM),IPR001372 (PANTHER), SSF54648 (SUPERFAMILY)	P:GO:0007017, C:GO:0005875	P:microtubule-based process, C:microtubule associated complex	20
0	dynein light chain cytoplasmic	608	0.0E0	60.95	2	Echinococcus granulosus	GO:0005875, GO:0007017	microtubule associated complex, microtubule-based process	C, P	IPR001372 (G3DSA:3.30.740.GENE3D),IPR001372 (PFAM), SSF54648 (SUPERFAMILY)	C:GO:0005875, P:GO:0007017	C:microtubule associated complex, P:microtubule-based process	20
0	dynein light chain cytoplasmic	150	1.6E-45	68.8	5	Echinococcus granulosus	GO:0005875,GO:0031514,GO:0017111,GO:0007017, GO:0008152	microtubule associated complex,motile cilium,nucleoside-triphosphatase activity,microtubule-based process, metabolic process	C,C,F,P, P	IPR001372 (G3DSA:3.30.740.GENE3D),IPR001372 (PFAM),IPR001372 (PANTHER), SSF54648 (SUPERFAMILY)	P:GO:0007017, C:GO:0005875	P:microtubule-based process, C:microtubule associated complex	20
0	dynein light chain cytoplasmic	105	2.6E-19	54.0	2	Echinococcus multilocularis				IPR001372 (G3DSA:3.30.740.GENE3D),IPR001372 (PFAM), SSF54648 (SUPERFAMILY)	P:GO:0007017, C:GO:0005875	P:microtubule-based process, C:microtubule associated complex	12
0	dynein light chain cytoplasmic	105	2.2E-47	63.65	4	Echinococcus granulosus	GO:0005875,GO:0017111,GO:0007017, GO:0008152	microtubule associated complex,nucleoside-triphosphatase activity,microtubule-based process, metabolic process	C,F,P, P	IPR001372 (PFAM),IPR001372 (G3DSA:3.30.740.GENE3D),IPR001372 (PANTHER), SSF54648 (SUPERFAMILY)	C:GO:0005875, P:GO:0007017	C:microtubule associated complex, P:microtubule-based process	20
0	dynein light chain cytoplasmic	110	1.0E-47	70.35	20	Echinococcus granulosus	GO:0005814,GO:0005868,GO:0005929,GO:0003777,GO:0042623,GO:0042803,GO:0045505,GO:0051959,GO:0000132,GO:0006914,GO:0007018,GO:0007290,GO:0007291,GO:0007476,GO:0008407,GO:0022008,GO:0034454,GO:0035071,GO:0048477, GO:0051017	centriole,cytoplasmic dynein complex,cilium,microtubule motor activity,ATPase activity, coupled,protein homodimerization activity,dynein intermediate chain binding,dynein light intermediate chain binding,establishment of mitotic spindle orientation,autophagy,microtubule-based movement,spermatid nucleus elongation,sperm individualization,imaginal disc-derived wing morphogenesis,chaeta morphogenesi…	C,C,C,F,F,F,F,F,P,P,P,P,P,P,P,P,P,P,P, P	IPR001372 (PFAM),IPR001372 (G3DSA:3.30.740.GENE3D),IPR001372 (PANTHER), SSF54648 (SUPERFAMILY)	C:GO:0005875, P:GO:0007017	C:microtubule associated complex, P:microtubule-based process	20
0	dynein light type 1 2	88	1.4E-37	67.86	2	Echinococcus multilocularis	GO:0005875, GO:0007017	microtubule associated complex, microtubule-based process	C, P	IPR001372 (G3DSA:3.30.740.GENE3D),IPR001372 (PFAM), SSF54648 (SUPERFAMILY)	C:GO:0005875, P:GO:0007017	C:microtubule associated complex, P:microtubule-based process	7
0	e3 ubiquitin-protein ligase kcmf1	198	2.5E-52	59.9	1	Echinococcus multilocularis	GO:0046872	metal ion binding	F	IPR000433 (SMART),IPR000433 (PFAM),IPR008598 (PFAM),PTHR12268:SF13 (PANTHER),PTHR12268 (PANTHER),IPR000433 (PROSITE_PATTERNS),IPR000433 (PROSITE_PROFILES), SSF57850 (SUPERFAMILY)	F:GO:0008270	F:zinc ion binding	20
0	e3 ubiquitin-protein ligase znrf2	331	6.5E-92	71.8	1	Echinococcus granulosus	GO:0046872	metal ion binding	F	IPR013083 (G3DSA:3.30.40.GENE3D),PTHR22764:SF60 (PANTHER), PTHR22764 (PANTHER)	no GO terms	no GO terms	20
0	early growth response protein 3	455	0.0E0	66.65	12	Echinococcus granulosus	GO:0005634,GO:0005737,GO:0003676,GO:0003700,GO:0046872,GO:0006355,GO:0007274,GO:0007422,GO:0033089,GO:0045586,GO:0071310, GO:0071495	nucleus,cytoplasm,nucleic acid binding,sequence-specific DNA binding transcription factor activity,metal ion binding,regulation of transcription, DNA-templated,neuromuscular synaptic transmission,peripheral nervous system development,positive regulation of T cell differentiation in thymus,regulation of gamma-delta T cell differentiation,cellular response to organic substance, cellular response to…	C,C,F,F,F,P,P,P,P,P,P, P	IPR015880 (SMART),IPR013087 (G3DSA:3.30.160.GENE3D),IPR013087 (G3DSA:3.30.160.GENE3D),PF13465 (PFAM),IPR013087 (G3DSA:3.30.160.GENE3D),PTHR24409 (PANTHER),IPR007087 (PROSITE_PATTERNS),IPR007087 (PROSITE_PROFILES), SSF57667 (SUPERFAMILY)	F:GO:0003676, F:GO:0046872	F:nucleic acid binding, F:metal ion binding	20
0	early growth response protein 3	593	0.0E0	71.9	8	Echinococcus granulosus	GO:0005634,GO:0005737,GO:0003700,GO:0005488,GO:0006355,GO:0043066,GO:0071320, GO:0071371	nucleus,cytoplasm,sequence-specific DNA binding transcription factor activity,binding,regulation of transcription, DNA-templated,negative regulation of apoptotic process,cellular response to cAMP, cellular response to gonadotropin stimulus	C,C,F,F,P,P,P, P	IPR015880 (SMART),PF13465 (PFAM),IPR013087 (G3DSA:3.30.160.GENE3D),IPR013087 (G3DSA:3.30.160.GENE3D),PTHR10042 (PANTHER),IPR007087 (PROSITE_PATTERNS),IPR007087 (PROSITE_PROFILES), SSF57667 (SUPERFAMILY)	F:GO:0003676, F:GO:0046872	F:nucleic acid binding, F:metal ion binding	20
0	ecdysone-induced protein 78c-like isoform x8	417	2.2E-179	62.7	8	Echinococcus multilocularis	GO:0005634,GO:0003700,GO:0003707,GO:0008270,GO:0043565,GO:0006351,GO:0006355, GO:0043401	nucleus,sequence-specific DNA binding transcription factor activity,steroid hormone receptor activity,zinc ion binding,sequence-specific DNA binding,transcription, DNA-templated,regulation of transcription, DNA-templated, steroid hormone mediated signaling pathway	C,F,F,F,F,P,P, P	IPR001728 (PRINTS),IPR001723 (PRINTS),IPR000536 (SMART),IPR000536 (PFAM),IPR008946 (G3DSA:1.10.565.GENE3D),PTHR24082:SF176 (PANTHER),PTHR24082 (PANTHER), IPR008946 (SUPERFAMILY)	F:GO:0004887,C:GO:0005634,P:GO:0006355,F:GO:0003677,F:GO:0003707,F:GO:0003700, P:GO:0043401	F:thyroid hormone receptor activity,C:nucleus,P:regulation of transcription, DNA-templated,F:DNA binding,F:steroid hormone receptor activity,F:sequence-specific DNA binding transcription factor activity, P:steroid hormone mediated signaling pathway	20
0	ectonucleotide pyrophosphatase:phosphodiesterase	570	1.2E-111	43.15	2	Echinococcus multilocularis				IPR017849 (G3DSA:3.40.720.GENE3D),SIGNAL_PEPTIDE_H_REGION (PHOBIUS),TRANSMEMBRANE (PHOBIUS),SIGNAL_PEPTIDE_C_REGION (PHOBIUS),TRANSMEMBRANE (PHOBIUS),CYTOPLASMIC_DOMAIN (PHOBIUS),SIGNAL_PEPTIDE (PHOBIUS),NON_CYTOPLASMIC_DOMAIN (PHOBIUS),SIGNAL_PEPTIDE_N_REGION (PHOBIUS),NON_CYTOPLASMIC_DOMAIN (PHOBIUS),SignalP-TM (SIGNALP_GRAM_POSITIVE),SignalP-noTM (SIGNALP_EUK),IPR017850 (SUPERFAMILY), TMhelix …	F:GO:0003824, P:GO:0008152	F:catalytic activity, P:metabolic process	20
0	ef hand calcium binding site	445	2.3E-51	53.0	1	Echinococcus granulosus				no IPS match	no IPS match	no IPS match	4
0	ef-hand calcium-binding domain-containing protein 1 isoform x1	304	2.5E-118	51.25	2	Echinococcus granulosus				IPR011992 (G3DSA:1.10.238.GENE3D), SSF47473 (SUPERFAMILY)	no GO terms	no GO terms	20
0	egf domain protein	426	8.9E-150	55.5	4	Echinococcus granulosus				IPR023413 (G3DSA:2.40.155.GENE3D),IPR013032 (PROSITE_PATTERNS),NON_CYTOPLASMIC_DOMAIN (PHOBIUS),SIGNAL_PEPTIDE_N_REGION (PHOBIUS),SIGNAL_PEPTIDE (PHOBIUS),SIGNAL_PEPTIDE_C_REGION (PHOBIUS),SIGNAL_PEPTIDE_H_REGION (PHOBIUS), SignalP-noTM (SIGNALP_EUK)	no GO terms	no GO terms	12
0	egf region	551	2.1E-126	50.78	4	Echinococcus granulosus				Coil (COILS),TRANSMEMBRANE (PHOBIUS),TRANSMEMBRANE (PHOBIUS),TRANSMEMBRANE (PHOBIUS),CYTOPLASMIC_DOMAIN (PHOBIUS),CYTOPLASMIC_DOMAIN (PHOBIUS),CYTOPLASMIC_DOMAIN (PHOBIUS),NON_CYTOPLASMIC_DOMAIN (PHOBIUS),NON_CYTOPLASMIC_DOMAIN (PHOBIUS),NON_CYTOPLASMIC_DOMAIN (PHOBIUS),TRANSMEMBRANE (PHOBIUS),TRANSMEMBRANE (PHOBIUS),TRANSMEMBRANE (PHOBIUS),CYTOPLASMIC_DOMAIN (PHOBIUS),TRANSMEMBRANE (PHOBIUS),NON…	no GO terms	no GO terms	9
0	egf region	122	8.1E-25	67.5	4	Echinococcus granulosus				IPR013032 (PROSITE_PATTERNS),SIGNAL_PEPTIDE_C_REGION (PHOBIUS),NON_CYTOPLASMIC_DOMAIN (PHOBIUS),SIGNAL_PEPTIDE (PHOBIUS),SIGNAL_PEPTIDE_H_REGION (PHOBIUS),SIGNAL_PEPTIDE_N_REGION (PHOBIUS), SignalP-noTM (SIGNALP_EUK)	no GO terms	no GO terms	4
0	egf region	535	0.0E0	58.3	2	Echinococcus granulosus	GO:0016020, GO:0044699	membrane, single-organism process	C, P	IPR001774 (SMART),IPR000742 (SMART),G3DSA:2.10.25.10 (GENE3D),IPR001774 (PFAM),IPR013032 (PROSITE_PATTERNS),TRANSMEMBRANE (PHOBIUS),NON_CYTOPLASMIC_DOMAIN (PHOBIUS),CYTOPLASMIC_DOMAIN (PHOBIUS),IPR000742 (PROSITE_PROFILES),SSF57196 (SUPERFAMILY), TMhelix (TMHMM)	C:GO:0016020,P:GO:0007154, F:GO:0005515	C:membrane,P:cell communication, F:protein binding	10
0	elav protein 2	559	6.9E-171	69.4	2	Echinococcus granulosus	GO:0097159, GO:1901363	organic cyclic compound binding, heterocyclic compound binding	F, F	IPR002343 (PRINTS),IPR000504 (SMART),IPR006548 (TIGRFAM),IPR000504 (PFAM),IPR012677 (G3DSA:3.30.70.GENE3D),IPR012677 (G3DSA:3.30.70.GENE3D),PTHR24011:SF243 (PANTHER),PTHR24011 (PANTHER),SIGNAL_PEPTIDE_N_REGION (PHOBIUS),SIGNAL_PEPTIDE_C_REGION (PHOBIUS),NON_CYTOPLASMIC_DOMAIN (PHOBIUS),SIGNAL_PEPTIDE_H_REGION (PHOBIUS),SIGNAL_PEPTIDE (PHOBIUS),IPR000504 (PROSITE_PROFILES),SignalP-TM (SIGNALP_GRAM…	F:GO:0003723,F:GO:0003676, F:GO:0000166	F:RNA binding,F:nucleic acid binding, F:nucleotide binding	20
0	endophilin a3	319	5.4E-85	48.35	3	Echinococcus multilocularis				Coil (COILS),Coil (COILS),Coil (COILS),IPR001452 (PRINTS),IPR001452 (SMART),IPR001452 (PFAM),G3DSA:2.30.30.40 (GENE3D),IPR027267 (G3DSA:1.20.1270.GENE3D),IPR004148 (PFAM),PTHR10661 (PANTHER),IPR028501 (PTHR10661:PANTHER),IPR001452 (PROSITE_PROFILES),IPR001452 (SUPERFAMILY), SSF103657 (SUPERFAMILY)	F:GO:0005515,C:GO:0005737, P:GO:0006897	F:protein binding,C:cytoplasm, P:endocytosis	20
0	enhancer of mrna-decapping protein 4	1080	2.2E-145	45.05	5	Echinococcus multilocularis				Coil (COILS),Coil (COILS),Coil (COILS),IPR015943 (G3DSA:2.130.10.GENE3D),PTHR15598 (PANTHER), IPR017986 (SUPERFAMILY)	F:GO:0005515	F:protein binding	20
0	ensconsin (microtubule associated protein 7)	1097	0.0E0	59.22	0	Echinococcus multilocularis				Coil (COILS),Coil (COILS),Coil (COILS),Coil (COILS),IPR008604 (PFAM),PTHR32093 (PANTHER),CYTOPLASMIC_DOMAIN (PHOBIUS),NON_CYTOPLASMIC_DOMAIN (PHOBIUS),TRANSMEMBRANE (PHOBIUS), TMhelix (TMHMM)	C:GO:0015630, P:GO:0000226	C:microtubule cytoskeleton, P:microtubule cytoskeleton organization	9
0	ephrin cupredoxin	315	5.0E-132	66.2	1	Echinococcus granulosus				CYTOPLASMIC_DOMAIN (PHOBIUS),NON_CYTOPLASMIC_DOMAIN (PHOBIUS),TRANSMEMBRANE (PHOBIUS), TMhelix (TMHMM)	no GO terms	no GO terms	5
0	ephrin type a receptor 4 a	753	0.0E0	50.6	2	Hymenolepis microstoma	GO:0004672, GO:0009987	protein kinase activity, cellular process	F, P	IPR001245 (PFAM),G3DSA:3.30.200.20 (GENE3D),NON_CYTOPLASMIC_DOMAIN (PHOBIUS),CYTOPLASMIC_DOMAIN (PHOBIUS),TRANSMEMBRANE (PHOBIUS),IPR000719 (PROSITE_PROFILES),IPR011009 (SUPERFAMILY),IPR003961 (SUPERFAMILY), TMhelix (TMHMM)	F:GO:0004672,P:GO:0006468,F:GO:0005524, F:GO:0005515	F:protein kinase activity,P:protein phosphorylation,F:ATP binding, F:protein binding	20
0	epidermal growth factor receptor kinase	876	0.0E0	46.75	2	Echinococcus multilocularis	GO:0016740, GO:0006793	transferase activity, phosphorus metabolic process	F, P	IPR001452 (SMART),IPR011511 (PFAM),G3DSA:2.30.30.40 (GENE3D),PTHR12287 (PANTHER),PTHR12287:SF23 (PANTHER),PTHR12287 (PANTHER),PTHR12287:SF23 (PANTHER),IPR001452 (PROSITE_PROFILES), IPR001452 (SUPERFAMILY)	F:GO:0005515	F:protein binding	20
0	epidermal growth factor receptor kinase substrate 8	423	1.5E-128	60.0	38	Echinococcus granulosus				IPR001452 (SMART),IPR011511 (PFAM),G3DSA:2.30.30.40 (GENE3D),PTHR12287:SF23 (PANTHER),PTHR12287 (PANTHER),IPR001452 (PROSITE_PROFILES), IPR001452 (SUPERFAMILY)	F:GO:0005515	F:protein binding	20
0	epsin 1	537	4.5E-129	60.2	9	Echinococcus granulosus	GO:0005737,GO:0005886,GO:0043195,GO:0043231,GO:0005515,GO:0006897,GO:0007173,GO:0032501, GO:0042059	cytoplasm,plasma membrane,terminal bouton,intracellular membrane-bounded organelle,protein binding,endocytosis,epidermal growth factor receptor signaling pathway,multicellular organismal process, negative regulation of epidermal growth factor receptor signaling pathway	C,C,C,C,F,P,P,P, P	IPR013809 (SMART),IPR013809 (PFAM),IPR008942 (G3DSA:1.25.40.GENE3D),PTHR12276 (PANTHER),PTHR12276:SF45 (PANTHER),IPR013809 (PROSITE_PROFILES),IPR003903 (PROSITE_PROFILES), IPR008942 (SUPERFAMILY)	no GO terms	no GO terms	20
0	erythrocyte membrane protein	2745	0.0E0	63.0	8	Echinococcus granulosus				Coil (COILS),Coil (COILS),Coil (COILS),Coil (COILS),NON_CYTOPLASMIC_DOMAIN (PHOBIUS),TRANSMEMBRANE (PHOBIUS),TRANSMEMBRANE (PHOBIUS),NON_CYTOPLASMIC_DOMAIN (PHOBIUS), CYTOPLASMIC_DOMAIN (PHOBIUS)	no GO terms	no GO terms	3
0	ester hydrolase c11orf54	260	2.2E-112	51.05	2	Echinococcus granulosus	GO:0003824, GO:0008152	catalytic activity, metabolic process	F, P	IPR015021 (PFAM),PTHR13204 (PANTHER), SSF117856 (SUPERFAMILY)	C:GO:0005634	C:nucleus	20
0	ets domain containing protein elk 1	460	4.3E-128	77.55	12	Echinococcus granulosus	GO:0005654,GO:0005739,GO:0000978,GO:0001077,GO:0003714,GO:0032422,GO:0001525,GO:0006366,GO:0030154,GO:0042060,GO:0045892, GO:0045944	nucleoplasm,mitochondrion,RNA polymerase II core promoter proximal region sequence-specific DNA binding,RNA polymerase II core promoter proximal region sequence-specific DNA binding transcription factor activity involved in positive regulation of transcription,transcription corepressor activity,purine-rich negative regulatory element binding,angiogenesis,transcription from RNA polymerase II promo…	C,C,F,F,F,F,P,P,P,P,P, P	IPR000418 (PRINTS),IPR000418 (SMART),IPR011991 (G3DSA:1.10.10.GENE3D),IPR000418 (PFAM),PTHR11849 (PANTHER),PTHR11849:SF133 (PANTHER),IPR000418 (PROSITE_PATTERNS),IPR000418 (PROSITE_PATTERNS),IPR000418 (PROSITE_PROFILES), SSF46785 (SUPERFAMILY)	P:GO:0006355,F:GO:0003700, F:GO:0043565	P:regulation of transcription, DNA-templated,F:sequence-specific DNA binding transcription factor activity, F:sequence-specific DNA binding	20
0	ets domain-containing protein elk-1 isoform x2	230	1.1E-45	63.0	19	Hymenolepis microstoma	GO:0005654,GO:0000978,GO:0001077,GO:0005515,GO:0002755,GO:0006351,GO:0034134,GO:0034138,GO:0034142,GO:0034146,GO:0034162,GO:0034166,GO:0035666,GO:0038123,GO:0038124,GO:0045087,GO:0045944,GO:0048011, GO:0051403	nucleoplasm,RNA polymerase II core promoter proximal region sequence-specific DNA binding,RNA polymerase II core promoter proximal region sequence-specific DNA binding transcription factor activity involved in positive regulation of transcription,protein binding,MyD88-dependent toll-like receptor signaling pathway,transcription, DNA-templated,toll-like receptor 2 signaling pathway,toll-like recep…	C,F,F,F,P,P,P,P,P,P,P,P,P,P,P,P,P,P, P	IPR000418 (PRINTS),IPR000418 (SMART),IPR000418 (PFAM),IPR011991 (G3DSA:1.10.10.GENE3D),PTHR11849 (PANTHER),PTHR11849:SF153 (PANTHER),IPR000418 (PROSITE_PROFILES), SSF46785 (SUPERFAMILY)	F:GO:0043565,F:GO:0003700, P:GO:0006355	F:sequence-specific DNA binding,F:sequence-specific DNA binding transcription factor activity, P:regulation of transcription, DNA-templated	20
0	ets transcription factor elf 2	540	1.3E-98	56.4	3	Echinococcus granulosus	GO:0003700,GO:0006355, GO:0009987	sequence-specific DNA binding transcription factor activity,regulation of transcription, DNA-templated, cellular process	F,P, P	IPR000418 (PRINTS),IPR000418 (SMART),IPR011991 (G3DSA:1.10.10.GENE3D),IPR000418 (PFAM),PTHR11849 (PANTHER),IPR000418 (PROSITE_PROFILES), SSF46785 (SUPERFAMILY)	F:GO:0003700,F:GO:0043565, P:GO:0006355	F:sequence-specific DNA binding transcription factor activity,F:sequence-specific DNA binding, P:regulation of transcription, DNA-templated	20
0	ets-related transcription factor elf-5 isoform x2	305	3.6E-85	59.95	4	Echinococcus granulosus	GO:0044424,GO:0003700,GO:0043565, GO:0006355	intracellular part,sequence-specific DNA binding transcription factor activity,sequence-specific DNA binding, regulation of transcription, DNA-templated	C,F,F, P	IPR000418 (PRINTS),IPR000418 (SMART),IPR000418 (PFAM),IPR011991 (G3DSA:1.10.10.GENE3D),IPR000418 (PROSITE_PROFILES), SSF46785 (SUPERFAMILY)	F:GO:0003700,F:GO:0043565, P:GO:0006355	F:sequence-specific DNA binding transcription factor activity,F:sequence-specific DNA binding, P:regulation of transcription, DNA-templated	20
0	excitatory amino acid transporter	478	0.0E0	56.2	4	Echinococcus granulosus	GO:0016020,GO:0015293,GO:0009987, GO:0044765	membrane,symporter activity,cellular process, single-organism transport	C,F,P, P	IPR001991 (PRINTS),IPR001991 (G3DSA:1.10.3860.GENE3D),IPR001991 (PFAM),IPR001991 (PANTHER),PTHR11958:SF23 (PANTHER),NON_CYTOPLASMIC_DOMAIN (PHOBIUS),TRANSMEMBRANE (PHOBIUS),TRANSMEMBRANE (PHOBIUS),TRANSMEMBRANE (PHOBIUS),CYTOPLASMIC_DOMAIN (PHOBIUS),TRANSMEMBRANE (PHOBIUS),TRANSMEMBRANE (PHOBIUS),TRANSMEMBRANE (PHOBIUS),TRANSMEMBRANE (PHOBIUS),CYTOPLASMIC_DOMAIN (PHOBIUS),CYTOPLASMIC_DOMAIN (PHOB…	C:GO:0016020,F:GO:0017153, P:GO:0006835	C:membrane,F:sodium:dicarboxylate symporter activity, P:dicarboxylic acid transport	20
0	excitatory amino acid transporter 2	420	0.0E0	63.25	4	Echinococcus granulosus	GO:0016021,GO:0017153,GO:0006835, GO:0055085	integral component of membrane,sodium:dicarboxylate symporter activity,dicarboxylic acid transport, transmembrane transport	C,F,P, P	IPR001991 (PRINTS),IPR001991 (G3DSA:1.10.3860.GENE3D),IPR001991 (PFAM),IPR001991 (PANTHER),PTHR11958:SF23 (PANTHER),TRANSMEMBRANE (PHOBIUS),TRANSMEMBRANE (PHOBIUS),CYTOPLASMIC_DOMAIN (PHOBIUS),CYTOPLASMIC_DOMAIN (PHOBIUS),NON_CYTOPLASMIC_DOMAIN (PHOBIUS),TRANSMEMBRANE (PHOBIUS),NON_CYTOPLASMIC_DOMAIN (PHOBIUS),TRANSMEMBRANE (PHOBIUS),CYTOPLASMIC_DOMAIN (PHOBIUS),NON_CYTOPLASMIC_DOMAIN (PHOBIUS),C…	P:GO:0006835,C:GO:0016020, F:GO:0017153	P:dicarboxylic acid transport,C:membrane, F:sodium:dicarboxylate symporter activity	20
0	e+B214:N355xpressed conserved protein	167	4.0E-36	63.75	1	Hymenolepis microstoma				IPR009685 (PFAM),PTHR17005:SF2 (PANTHER), PTHR17005 (PANTHER)	P:GO:0007283	P:spermatogenesis	20
0	expressed conserved protein	1897	0.0E0	49.16	1	Echinococcus granulosus				Coil (COILS)	no GO terms	no GO terms	19
0	expressed conserved protein	255	8.0E-12	67.5	0	Echinococcus granulosus				no IPS match	no IPS match	no IPS match	4
0	expressed conserved protein	672	0.0E0	67.0	0	Echinococcus granulosus				SIGNAL_PEPTIDE_C_REGION (PHOBIUS),SIGNAL_PEPTIDE (PHOBIUS),CYTOPLASMIC_DOMAIN (PHOBIUS),TRANSMEMBRANE (PHOBIUS),SIGNAL_PEPTIDE_H_REGION (PHOBIUS),SIGNAL_PEPTIDE_N_REGION (PHOBIUS),NON_CYTOPLASMIC_DOMAIN (PHOBIUS),SignalP-noTM (SIGNALP_GRAM_NEGATIVE),SignalP-noTM (SIGNALP_EUK), TMhelix (TMHMM)	no GO terms	no GO terms	11
0	expressed conserved protein	354	1.0E-84	49.63	0	Echinococcus multilocularis				no IPS match	no IPS match	no IPS match	8
0	expressed conserved protein	435	1.5E-143	55.8	0	Echinococcus granulosus				Coil (COILS)	no GO terms	no GO terms	5
0	expressed conserved protein	385	4.7E-119	61.0	0	Echinococcus multilocularis				Coil (COILS),Coil (COILS), Coil (COILS)	no GO terms	no GO terms	6
0	expressed conserved protein	344	3.9E-62	54.25	6	Echinococcus granulosus				Coil (COILS)	no GO terms	no GO terms	8
0	expressed conserved protein	78	1.3E-14	71.25	1	Echinococcus multilocularis				IPR022214 (PFAM)	no GO terms	no GO terms	20
0	expressed conserved protein	209	3.1E-30	59.7	0	Echinococcus multilocularis				no IPS match	no IPS match	no IPS match	10
0	expressed conserved protein	804	0.0E0	56.0	4	Echinococcus granulosus				no IPS match	no IPS match	no IPS match	19
0	expressed conserved protein	469	4.3E-52	61.95	1	Echinococcus granulosus				SIGNAL_PEPTIDE (PHOBIUS),SIGNAL_PEPTIDE_N_REGION (PHOBIUS),SIGNAL_PEPTIDE_H_REGION (PHOBIUS),NON_CYTOPLASMIC_DOMAIN (PHOBIUS),SIGNAL_PEPTIDE_C_REGION (PHOBIUS),PS51257 (PROSITE_PROFILES), SignalP-noTM (SIGNALP_EUK)	no GO terms	no GO terms	20
0	expressed conserved protein	1082	0.0E0	60.25	0	Echinococcus granulosus				Coil (COILS), IPR011989 (G3DSA:1.25.10.GENE3D)	no GO terms	no GO terms	4
0	expressed conserved protein	555	3.6E-128	51.9	0	Echinococcus multilocularis				no IPS match	no IPS match	no IPS match	10
0	expressed conserved protein	553	2.8E-122	60.88	0	Echinococcus granulosus				SIGNAL_PEPTIDE_H_REGION (PHOBIUS),SIGNAL_PEPTIDE (PHOBIUS),NON_CYTOPLASMIC_DOMAIN (PHOBIUS),SIGNAL_PEPTIDE_C_REGION (PHOBIUS),SIGNAL_PEPTIDE_N_REGION (PHOBIUS),SignalP-noTM (SIGNALP_EUK), SignalP-noTM (SIGNALP_GRAM_NEGATIVE)	no GO terms	no GO terms	8
0	expressed conserved protein	489	0.0E0	60.1	0	Echinococcus multilocularis				no IPS match	no IPS match	no IPS match	10
0	expressed conserved protein	466	1.9E-41	52.8	0	Echinococcus multilocularis				Coil (COILS)	no GO terms	no GO terms	5
0	expressed conserved protein	132	3.2E-37	55.5	0	Echinococcus multilocularis				TRANSMEMBRANE (PHOBIUS),CYTOPLASMIC_DOMAIN (PHOBIUS), NON_CYTOPLASMIC_DOMAIN (PHOBIUS)	no GO terms	no GO terms	4
0	expressed conserved protein	206	1.6E-57	56.38	0	Echinococcus granulosus				G3DSA:4.10.365.10 (GENE3D)	no GO terms	no GO terms	8
0	expressed conserved protein	131	9.1E-47	68.6	0	Echinococcus granulosus				no IPS match	no IPS match	no IPS match	20
0	expressed conserved protein	433	6.5E-103	50.56	0	Echinococcus granulosus				IPR013783 (G3DSA:2.60.40.GENE3D),NON_CYTOPLASMIC_DOMAIN (PHOBIUS),TRANSMEMBRANE (PHOBIUS),CYTOPLASMIC_DOMAIN (PHOBIUS),TRANSMEMBRANE (PHOBIUS),CYTOPLASMIC_DOMAIN (PHOBIUS),IPR007110 (PROSITE_PROFILES),SSF48726 (SUPERFAMILY), TMhelix (TMHMM)	F:GO:0005515	F:protein binding	9
0	expressed conserved protein	223	1.4E-44	63.0	0	Echinococcus granulosus				no IPS match	no IPS match	no IPS match	6
0	expressed conserved protein	313	1.3E-54	46.8	0	Hymenolepis microstoma				TRANSMEMBRANE (PHOBIUS),CYTOPLASMIC_DOMAIN (PHOBIUS),NON_CYTOPLASMIC_DOMAIN (PHOBIUS), TMhelix (TMHMM)	no GO terms	no GO terms	5
0	expressed conserved protein	534	1.3E-124	46.29	0	Echinococcus multilocularis				no IPS match	no IPS match	no IPS match	7
0	expressed conserved protein	236	5.4E-67	62.83	3	Echinococcus granulosus				IPR019815 (PFAM),IPR019815 (G3DSA:3.30.110.GENE3D), IPR019815 (SUPERFAMILY)	P:GO:0006413	P:translational initiation	6
0	expressed conserved protein	708	5.8E-102	59.64	0	Echinococcus granulosus				Coil (COILS)	no GO terms	no GO terms	11
0	expressed conserved protein	141	1.0E-44	60.85	0	Echinococcus granulosus				CYTOPLASMIC_DOMAIN (PHOBIUS),TRANSMEMBRANE (PHOBIUS),SIGNAL_PEPTIDE_C_REGION (PHOBIUS),NON_CYTOPLASMIC_DOMAIN (PHOBIUS),SIGNAL_PEPTIDE_N_REGION (PHOBIUS),SIGNAL_PEPTIDE (PHOBIUS),TRANSMEMBRANE (PHOBIUS),SIGNAL_PEPTIDE_H_REGION (PHOBIUS),CYTOPLASMIC_DOMAIN (PHOBIUS),NON_CYTOPLASMIC_DOMAIN (PHOBIUS),TRANSMEMBRANE (PHOBIUS),SignalP-TM (SIGNALP_EUK),TMhelix (TMHMM),TMhelix (TMHMM),TMhelix (TMHMM), TM…	no GO terms	no GO terms	20
0	expressed conserved protein	248	3.9E-56	69.0	0	Echinococcus multilocularis				IPR011993 (G3DSA:2.30.29.GENE3D), SSF50729 (SUPERFAMILY)	no GO terms	no GO terms	4
0	expressed conserved protein	199	6.7E-50	57.67	0	Hymenolepis microstoma				no IPS match	no IPS match	no IPS match	3
0	expressed conserved protein	116	4.1E-42	92.0	0	Hymenolepis microstoma				no IPS match	no IPS match	no IPS match	2
0	expressed conserved protein	214	1.4E-26	76.0	0	Echinococcus multilocularis				TRANSMEMBRANE (PHOBIUS),CYTOPLASMIC_DOMAIN (PHOBIUS), NON_CYTOPLASMIC_DOMAIN (PHOBIUS)	no GO terms	no GO terms	4
0	expressed conserved protein	129	1.8E-25	61.5	1	Echinococcus granulosus				no IPS match	no IPS match	no IPS match	4
0	expressed conserved protein	133	4.4E-41	69.25	0	Echinococcus multilocularis				CYTOPLASMIC_DOMAIN (PHOBIUS),TRANSMEMBRANE (PHOBIUS),TRANSMEMBRANE (PHOBIUS),SIGNAL_PEPTIDE_H_REGION (PHOBIUS),CYTOPLASMIC_DOMAIN (PHOBIUS),SIGNAL_PEPTIDE_C_REGION (PHOBIUS),SIGNAL_PEPTIDE_N_REGION (PHOBIUS),NON_CYTOPLASMIC_DOMAIN (PHOBIUS),NON_CYTOPLASMIC_DOMAIN (PHOBIUS),SIGNAL_PEPTIDE (PHOBIUS),TRANSMEMBRANE (PHOBIUS),TMhelix (TMHMM),TMhelix (TMHMM),TMhelix (TMHMM), TMhelix (TMHMM)	no GO terms	no GO terms	20
0	expressed conserved protein	360	4.2E-29	44.75	0	Echinococcus granulosus				no IPS match	no IPS match	no IPS match	4
0	expressed conserved protein	487	4.6E-104	55.0	2	Echinococcus granulosus				no IPS match	no IPS match	no IPS match	4
0	expressed conserved protein	528	6.2E-67	61.0	0	Echinococcus granulosus				no IPS match	no IPS match	no IPS match	4
0	expressed conserved protein	178	1.1E-61	70.6	0	Taenia solium				Coil (COILS)	no GO terms	no GO terms	5
0	expressed conserved protein	248	6.6E-121	79.0	0	Echinococcus granulosus				no IPS match	no IPS match	no IPS match	4
0	expressed conserved protein	703	1.8E-177	65.4	0	Echinococcus multilocularis				Coil (COILS),Coil (COILS),Coil (COILS),Coil (COILS), Coil (COILS)	no GO terms	no GO terms	5
0	expressed conserved protein	704	1.6E-102	59.9	0	Echinococcus granulosus				IPR006630 (PFAM),IPR011991 (G3DSA:1.10.10.GENE3D),IPR006630 (PROSITE_PROFILES), SSF46785 (SUPERFAMILY)	no GO terms	no GO terms	10
0	expressed conserved protein	679	4.2E-17	43.25	0	Echinococcus multilocularis				TRANSMEMBRANE (PHOBIUS),CYTOPLASMIC_DOMAIN (PHOBIUS),NON_CYTOPLASMIC_DOMAIN (PHOBIUS), TMhelix (TMHMM)	no GO terms	no GO terms	4
0	expressed conserved protein	187	1.0E-22	54.25	0	Echinococcus multilocularis				no IPS match	no IPS match	no IPS match	4
0	expressed conserved protein	159	1.0E-28	52.9	1	Echinococcus granulosus				IPR027911 (PFAM), PTHR31195 (PANTHER)	no GO terms	no GO terms	20
0	expressed conserved protein	77	1.8E-31	82.67	0	Echinococcus granulosus				no IPS match	no IPS match	no IPS match	3
0	expressed conserved protein	247	1.3E-109	74.67	0	Echinococcus granulosus				NON_CYTOPLASMIC_DOMAIN (PHOBIUS),SIGNAL_PEPTIDE_H_REGION (PHOBIUS),SIGNAL_PEPTIDE (PHOBIUS),SIGNAL_PEPTIDE_N_REGION (PHOBIUS),SIGNAL_PEPTIDE_C_REGION (PHOBIUS), SignalP-noTM (SIGNALP_EUK)	no GO terms	no GO terms	6
0	expressed conserved protein	238	9.0E-55	60.33	0	Echinococcus granulosus				no IPS match	no IPS match	no IPS match	3
0	expressed conserved protein	129	1.0E-15	65.67	0	Echinococcus granulosus				no IPS match	no IPS match	no IPS match	3
0	expressed conserved protein	727	5.0E-152	57.56	0	Echinococcus granulosus				no IPS match	no IPS match	no IPS match	9
0	expressed conserved protein	211	2.5E-32	53.67	0	Echinococcus multilocularis				CYTOPLASMIC_DOMAIN (PHOBIUS),TRANSMEMBRANE (PHOBIUS),TRANSMEMBRANE (PHOBIUS),TRANSMEMBRANE (PHOBIUS),TRANSMEMBRANE (PHOBIUS),CYTOPLASMIC_DOMAIN (PHOBIUS),CYTOPLASMIC_DOMAIN (PHOBIUS),NON_CYTOPLASMIC_DOMAIN (PHOBIUS),NON_CYTOPLASMIC_DOMAIN (PHOBIUS),TMhelix (TMHMM),TMhelix (TMHMM),TMhelix (TMHMM), TMhelix (TMHMM)	no GO terms	no GO terms	3
0	expressed conserved protein	224	1.3E-51	57.0	0	Echinococcus granulosus				no IPS match	no IPS match	no IPS match	4
0	expressed conserved protein	223	4.4E-53	50.5	1	Echinococcus granulosus				NON_CYTOPLASMIC_DOMAIN (PHOBIUS),TRANSMEMBRANE (PHOBIUS),CYTOPLASMIC_DOMAIN (PHOBIUS),TRANSMEMBRANE (PHOBIUS),NON_CYTOPLASMIC_DOMAIN (PHOBIUS),TRANSMEMBRANE (PHOBIUS),CYTOPLASMIC_DOMAIN (PHOBIUS),TRANSMEMBRANE (PHOBIUS),CYTOPLASMIC_DOMAIN (PHOBIUS),TMhelix (TMHMM),TMhelix (TMHMM),TMhelix (TMHMM), TMhelix (TMHMM)	no GO terms	no GO terms	6
0	expressed conserved protein	554	3.5E-41	56.67	0	Echinococcus multilocularis				Coil (COILS)	no GO terms	no GO terms	12
0	expressed conserved protein	70	2.1E-16	67.0	0	Echinococcus granulosus				no IPS match	no IPS match	no IPS match	2
0	expressed conserved protein	92	2.6E-17	72.25	0	Echinococcus granulosus				Coil (COILS)	no GO terms	no GO terms	4
0	expressed conserved protein	163	1.7E-22	56.25	0	Echinococcus multilocularis				no IPS match	no IPS match	no IPS match	4
0	expressed conserved protein	293	1.0E-57	57.5	0	Echinococcus granulosus				Coil (COILS)	no GO terms	no GO terms	4
0	expressed conserved protein	128	6.1E-5	46.0	0	Echinococcus multilocularis				no IPS match	no IPS match	no IPS match	1
0	expressed conserved protein	106	2.5E-5	50.0	0	Hymenolepis microstoma				SIGNAL_PEPTIDE_N_REGION (PHOBIUS),SIGNAL_PEPTIDE_H_REGION (PHOBIUS),NON_CYTOPLASMIC_DOMAIN (PHOBIUS),SIGNAL_PEPTIDE (PHOBIUS),SIGNAL_PEPTIDE_C_REGION (PHOBIUS),SignalP-TM (SIGNALP_GRAM_NEGATIVE),SignalP-noTM (SIGNALP_EUK), SignalP-TM (SIGNALP_GRAM_POSITIVE)	no GO terms	no GO terms	1
0	expressed conserved protein	335	1.2E-50	52.43	0	Echinococcus granulosus				no IPS match	no IPS match	no IPS match	7
0	expressed conserved protein	200	2.8E-21	51.0	0	Echinococcus granulosus				CYTOPLASMIC_DOMAIN (PHOBIUS),TRANSMEMBRANE (PHOBIUS),NON_CYTOPLASMIC_DOMAIN (PHOBIUS), TMhelix (TMHMM)	no GO terms	no GO terms	4
0	expressed conserved protein	1091	2.6E-179	42.9	4	Echinococcus granulosus				IPR026832 (PANTHER), IPR029060 (SUPERFAMILY)	no GO terms	no GO terms	20
0	expressed conserved protein	330	2.6E-115	67.75	0	Echinococcus granulosus				no IPS match	no IPS match	no IPS match	4
0	expressed conserved protein	537	0.0E0	71.0	0	Echinococcus granulosus				TRANSMEMBRANE (PHOBIUS),TRANSMEMBRANE (PHOBIUS),TRANSMEMBRANE (PHOBIUS),TRANSMEMBRANE (PHOBIUS),CYTOPLASMIC_DOMAIN (PHOBIUS),TRANSMEMBRANE (PHOBIUS),CYTOPLASMIC_DOMAIN (PHOBIUS),CYTOPLASMIC_DOMAIN (PHOBIUS),NON_CYTOPLASMIC_DOMAIN (PHOBIUS),TRANSMEMBRANE (PHOBIUS),NON_CYTOPLASMIC_DOMAIN (PHOBIUS),TRANSMEMBRANE (PHOBIUS),TRANSMEMBRANE (PHOBIUS),NON_CYTOPLASMIC_DOMAIN (PHOBIUS),TRANSMEMBRANE (PHOBIU…	no GO terms	no GO terms	4
0	expressed conserved protein	383	3.7E-150	53.5	0	Echinococcus granulosus				NON_CYTOPLASMIC_DOMAIN (PHOBIUS),TRANSMEMBRANE (PHOBIUS),CYTOPLASMIC_DOMAIN (PHOBIUS), TMhelix (TMHMM)	no GO terms	no GO terms	10
0	expressed conserved protein	283	1.1E-92	61.44	0	Echinococcus granulosus				SIGNAL_PEPTIDE_H_REGION (PHOBIUS),SIGNAL_PEPTIDE_N_REGION (PHOBIUS),SIGNAL_PEPTIDE_C_REGION (PHOBIUS),NON_CYTOPLASMIC_DOMAIN (PHOBIUS), SIGNAL_PEPTIDE (PHOBIUS)	no GO terms	no GO terms	9
0	expressed conserved protein	149	3.5E-81	63.75	0	Echinococcus granulosus				SIGNAL_PEPTIDE (PHOBIUS),CYTOPLASMIC_DOMAIN (PHOBIUS),TRANSMEMBRANE (PHOBIUS),SIGNAL_PEPTIDE_N_REGION (PHOBIUS),SIGNAL_PEPTIDE_C_REGION (PHOBIUS),NON_CYTOPLASMIC_DOMAIN (PHOBIUS),TRANSMEMBRANE (PHOBIUS),TRANSMEMBRANE (PHOBIUS),NON_CYTOPLASMIC_DOMAIN (PHOBIUS),CYTOPLASMIC_DOMAIN (PHOBIUS),SIGNAL_PEPTIDE_H_REGION (PHOBIUS),SignalP-TM (SIGNALP_EUK),TMhelix (TMHMM),TMhelix (TMHMM),TMhelix (TMHMM), TM…	no GO terms	no GO terms	20
0	expressed conserved protein	177	4.1E-26	56.75	2	Hymenolepis microstoma				NON_CYTOPLASMIC_DOMAIN (PHOBIUS),CYTOPLASMIC_DOMAIN (PHOBIUS),NON_CYTOPLASMIC_DOMAIN (PHOBIUS),CYTOPLASMIC_DOMAIN (PHOBIUS),TRANSMEMBRANE (PHOBIUS),TRANSMEMBRANE (PHOBIUS),TRANSMEMBRANE (PHOBIUS),TMhelix (TMHMM),TMhelix (TMHMM), TMhelix (TMHMM)	no GO terms	no GO terms	4
0	expressed conserved protein	208	2.2E-65	71.0	0	Echinococcus granulosus				no IPS match	no IPS match	no IPS match	4
0	expressed conserved protein	525	4.5E-51	50.5	0	Echinococcus granulosus				no IPS match	no IPS match	no IPS match	4
0	expressed conserved protein	175	2.6E-18	53.0	0	Echinococcus granulosus				NON_CYTOPLASMIC_DOMAIN (PHOBIUS),CYTOPLASMIC_DOMAIN (PHOBIUS),CYTOPLASMIC_DOMAIN (PHOBIUS),TRANSMEMBRANE (PHOBIUS),TRANSMEMBRANE (PHOBIUS),TMhelix (TMHMM), TMhelix (TMHMM)	no GO terms	no GO terms	4
0	expressed conserved protein	188	1.1E-40	74.0	0	Hymenolepis microstoma				SIGNAL_PEPTIDE_C_REGION (PHOBIUS),SIGNAL_PEPTIDE_H_REGION (PHOBIUS),NON_CYTOPLASMIC_DOMAIN (PHOBIUS),SIGNAL_PEPTIDE_N_REGION (PHOBIUS),SIGNAL_PEPTIDE (PHOBIUS), TMhelix (TMHMM)	no GO terms	no GO terms	3
0	expressed conserved protein	741	3.2E-38	64.33	0	Echinococcus multilocularis				TRANSMEMBRANE (PHOBIUS),NON_CYTOPLASMIC_DOMAIN (PHOBIUS),CYTOPLASMIC_DOMAIN (PHOBIUS),TMhelix (TMHMM), TMhelix (TMHMM)	no GO terms	no GO terms	6
0	expressed conserved protein	926	0.0E0	61.2	0	Echinococcus multilocularis				no IPS match	no IPS match	no IPS match	5
0	expressed conserved protein	157	9.8E-38	71.67	0	Echinococcus granulosus				CYTOPLASMIC_DOMAIN (PHOBIUS),NON_CYTOPLASMIC_DOMAIN (PHOBIUS), TRANSMEMBRANE (PHOBIUS)	no GO terms	no GO terms	3
0	expressed conserved protein	535	2.8E-172	62.1	2	Echinococcus granulosus				Coil (COILS)	no GO terms	no GO terms	10
0	expressed conserved protein	408	4.8E-69	65.89	0	Echinococcus granulosus				no IPS match	no IPS match	no IPS match	9
0	expressed conserved protein	259	1.0E-23	50.5	0	Echinococcus granulosus				Coil (COILS)	no GO terms	no GO terms	4
0	expressed conserved protein	256	4.4E-42	55.5	0	Echinococcus multilocularis				no IPS match	no IPS match	no IPS match	4
0	expressed conserved protein	374	2.6E-60	46.47	0	Echinococcus multilocularis				SIGNAL_PEPTIDE_C_REGION (PHOBIUS),CYTOPLASMIC_DOMAIN (PHOBIUS),SIGNAL_PEPTIDE (PHOBIUS),NON_CYTOPLASMIC_DOMAIN (PHOBIUS),TRANSMEMBRANE (PHOBIUS),SIGNAL_PEPTIDE_N_REGION (PHOBIUS),SIGNAL_PEPTIDE_H_REGION (PHOBIUS), SignalP-noTM (SIGNALP_EUK)	no GO terms	no GO terms	15
0	expressed conserved protein	486	0.0E0	77.75	0	Echinococcus multilocularis				no IPS match	no IPS match	no IPS match	8
0	expressed conserved protein	162	6.7E-47	65.0	0	Echinococcus granulosus				no IPS match	no IPS match	no IPS match	3
0	expressed conserved protein	118	1.0E-13	58.5	0	Echinococcus multilocularis				no IPS match	no IPS match	no IPS match	4
0	expressed conserved protein	464	1.9E-166	72.25	0	Hymenolepis microstoma				no IPS match	no IPS match	no IPS match	4
0	expressed conserved protein	254	9.2E-13	65.0	0	Echinococcus granulosus				IPR009030 (G3DSA:4.10.40.GENE3D),SIGNAL_PEPTIDE_C_REGION (PHOBIUS),SIGNAL_PEPTIDE (PHOBIUS),NON_CYTOPLASMIC_DOMAIN (PHOBIUS),SIGNAL_PEPTIDE_H_REGION (PHOBIUS),SIGNAL_PEPTIDE_N_REGION (PHOBIUS),SignalP-noTM (SIGNALP_EUK), SignalP-TM (SIGNALP_GRAM_POSITIVE)	no GO terms	no GO terms	2
0	expressed conserved protein	148	3.4E-37	59.75	1	Echinococcus granulosus				SIGNAL_PEPTIDE_N_REGION (PHOBIUS),CYTOPLASMIC_DOMAIN (PHOBIUS),TRANSMEMBRANE (PHOBIUS),SIGNAL_PEPTIDE_H_REGION (PHOBIUS),TRANSMEMBRANE (PHOBIUS),SIGNAL_PEPTIDE_C_REGION (PHOBIUS),NON_CYTOPLASMIC_DOMAIN (PHOBIUS),TRANSMEMBRANE (PHOBIUS),NON_CYTOPLASMIC_DOMAIN (PHOBIUS),SIGNAL_PEPTIDE (PHOBIUS),CYTOPLASMIC_DOMAIN (PHOBIUS),SignalP-TM (SIGNALP_GRAM_NEGATIVE),SignalP-TM (SIGNALP_GRAM_POSITIVE),Signal…	no GO terms	no GO terms	20
0	expressed conserved protein	505	5.1E-104	54.4	0	Echinococcus multilocularis				SignalP-noTM (SIGNALP_EUK)	no GO terms	no GO terms	5
0	expressed conserved protein	588	2.4E-123	56.25	0	Echinococcus granulosus				no IPS match	no IPS match	no IPS match	4
0	expressed conserved protein	411	3.2E-81	62.25	0	Echinococcus granulosus				Coil (COILS)	no GO terms	no GO terms	4
0	expressed conserved protein	230	5.4E-54	54.1	0	Echinococcus multilocularis				no IPS match	no IPS match	no IPS match	10
0	expressed conserved protein	296	7.4E-21	51.33	0	Echinococcus multilocularis				no IPS match	no IPS match	no IPS match	3
0	expressed conserved protein	177	1.2E-10	62.25	0	Echinococcus granulosus				no IPS match	no IPS match	no IPS match	4
0	expressed conserved protein	251	2.3E-73	67.0	1	Echinococcus granulosus				no IPS match	no IPS match	no IPS match	4
0	expressed conserved protein	277	9.9E-62	60.75	0	Echinococcus granulosus				no IPS match	no IPS match	no IPS match	4
0	expressed conserved protein	839	0.0E0	59.25	3	Echinococcus granulosus				no IPS match	no IPS match	no IPS match	4
0	expressed conserved protein	249	2.4E-70	62.8	0	Echinococcus granulosus				no IPS match	no IPS match	no IPS match	10
0	expressed conserved protein	304	2.3E-83	51.55	0	Echinococcus granulosus				no IPS match	no IPS match	no IPS match	11
0	expressed conserved protein	201	4.6E-42	55.5	3	Hymenolepis microstoma				no IPS match	no IPS match	no IPS match	4
0	expressed conserved protein	124	1.3E-17	65.5	0	Echinococcus granulosus				no IPS match	no IPS match	no IPS match	4
0	expressed conserved protein	304	3.7E-60	57.0	0	Echinococcus granulosus				no IPS match	no IPS match	no IPS match	3
0	expressed conserved protein	314	3.1E-112	71.0	0	Echinococcus multilocularis				Coil (COILS)	no GO terms	no GO terms	4
0	expressed conserved protein	123	1.4E-37	66.33	0	Echinococcus multilocularis				no IPS match	no IPS match	no IPS match	3
0	expressed conserved protein	391	2.8E-11	39.67	0	Echinococcus granulosus				no IPS match	no IPS match	no IPS match	3
0	expressed conserved protein	475	4.0E-106	61.0	0	Echinococcus granulosus				no IPS match	no IPS match	no IPS match	4
0	expressed conserved protein	250	5.2E-68	66.9	0	Echinococcus multilocularis				no IPS match	no IPS match	no IPS match	10
0	expressed conserved protein	335	2.7E-97	68.0	3	Echinococcus granulosus				no IPS match	no IPS match	no IPS match	4
0	expressed conserved protein	328	1.9E-91	62.0	0	Echinococcus multilocularis				Coil (COILS)	no GO terms	no GO terms	3
0	expressed conserved protein	283	1.5E-56	54.0	0	Echinococcus granulosus				no IPS match	no IPS match	no IPS match	4
0	expressed conserved protein	617	1.7E-84	55.67	0	Echinococcus granulosus				no IPS match	no IPS match	no IPS match	3
0	expressed conserved protein	296	6.5E-90	67.0	0	Echinococcus multilocularis				no IPS match	no IPS match	no IPS match	3
0	expressed conserved protein	228	2.4E-42	66.75	0	Echinococcus multilocularis				Coil (COILS)	no GO terms	no GO terms	4
0	expressed conserved protein	203	9.6E-47	70.25	0	Echinococcus multilocularis				Coil (COILS), G3DSA:1.20.5.170 (GENE3D)	no GO terms	no GO terms	4
0	expressed conserved protein	299	4.2E-101	77.0	0	Echinococcus granulosus				CYTOPLASMIC_DOMAIN (PHOBIUS),TRANSMEMBRANE (PHOBIUS),NON_CYTOPLASMIC_DOMAIN (PHOBIUS),TRANSMEMBRANE (PHOBIUS),NON_CYTOPLASMIC_DOMAIN (PHOBIUS),TMhelix (TMHMM), TMhelix (TMHMM)	no GO terms	no GO terms	8
0	expressed conserved protein	329	1.3E-144	67.0	0	Echinococcus multilocularis				no IPS match	no IPS match	no IPS match	4
0	expressed conserved protein	132	1.1E-11	57.0	0	Echinococcus multilocularis				no IPS match	no IPS match	no IPS match	3
0	expressed conserved protein	240	7.9E-20	53.0	0	Hymenolepis microstoma				no IPS match	no IPS match	no IPS match	4
0	expressed conserved protein	223	5.8E-81	68.63	0	Echinococcus granulosus				SIGNAL_PEPTIDE (PHOBIUS),SIGNAL_PEPTIDE_N_REGION (PHOBIUS),NON_CYTOPLASMIC_DOMAIN (PHOBIUS),TRANSMEMBRANE (PHOBIUS),SIGNAL_PEPTIDE_H_REGION (PHOBIUS),CYTOPLASMIC_DOMAIN (PHOBIUS),SIGNAL_PEPTIDE_C_REGION (PHOBIUS),SignalP-TM (SIGNALP_GRAM_POSITIVE),SignalP-noTM (SIGNALP_GRAM_NEGATIVE),SignalP-noTM (SIGNALP_EUK), TMhelix (TMHMM)	no GO terms	no GO terms	8
0	expressed conserved protein	320	1.5E-61	53.0	0	Echinococcus granulosus				no IPS match	no IPS match	no IPS match	3
0	expressed conserved protein	108	3.5E-20	69.67	0	Hymenolepis microstoma				no IPS match	no IPS match	no IPS match	3
0	expressed conserved protein	397	2.2E-66	62.0	0	Echinococcus multilocularis				no IPS match	no IPS match	no IPS match	4
0	expressed conserved protein	164	1.2E-8	52.67	1	Echinococcus granulosus				no IPS match	no IPS match	no IPS match	3
0	expressed conserved protein	303	3.8E-67	61.2	0	Echinococcus granulosus				NON_CYTOPLASMIC_DOMAIN (PHOBIUS),TRANSMEMBRANE (PHOBIUS),CYTOPLASMIC_DOMAIN (PHOBIUS), TMhelix (TMHMM)	no GO terms	no GO terms	10
0	expressed conserved protein	231	5.1E-42	69.0	1	Echinococcus multilocularis	GO:0016787	hydrolase activity	F	Coil (COILS)	no GO terms	no GO terms	4
0	expressed conserved protein	437	2.8E-59	52.0	0	Echinococcus granulosus				Coil (COILS)	no GO terms	no GO terms	4
0	expressed conserved protein	455	1.3E-53	66.0	1	Echinococcus granulosus	GO:0005488	binding	F	IPR002100 (PRINTS),IPR002100 (SMART),IPR002100 (PFAM),PTHR11945 (PANTHER),PTHR11945:SF141 (PANTHER),IPR002100 (PROSITE_PROFILES), IPR002100 (SUPERFAMILY)	F:GO:0003677, F:GO:0046983	F:DNA binding, F:protein dimerization activity	20
0	expressed conserved protein	140	9.5E-20	63.67	2	Echinococcus granulosus				Coil (COILS)	no GO terms	no GO terms	3
0	expressed conserved protein	357	2.6E-89	54.57	0	Echinococcus granulosus				no IPS match	no IPS match	no IPS match	7
0	expressed conserved protein	158	6.8E-46	55.25	0	Echinococcus granulosus				TRANSMEMBRANE (PHOBIUS),NON_CYTOPLASMIC_DOMAIN (PHOBIUS),CYTOPLASMIC_DOMAIN (PHOBIUS), TMhelix (TMHMM)	no GO terms	no GO terms	4
0	expressed conserved protein	246	1.2E-24	49.5	0	Echinococcus multilocularis				no IPS match	no IPS match	no IPS match	4
0	expressed conserved protein	69	1.5E-28	84.33	0	Echinococcus multilocularis				no IPS match	no IPS match	no IPS match	3
0	expressed conserved protein	269	1.8E-68	69.6	0	Hymenolepis microstoma				IPR024518 (PFAM)	no GO terms	no GO terms	5
0	expressed conserved protein	201	2.7E-25	68.0	0	Echinococcus granulosus				Coil (COILS), Coil (COILS)	no GO terms	no GO terms	6
0	expressed conserved protein	151	1.1E-20	53.75	0	Hymenolepis microstoma				no IPS match	no IPS match	no IPS match	4
0	expressed conserved protein	314	5.5E-10	50.5	0	Echinococcus granulosus				Coil (COILS)	no GO terms	no GO terms	4
0	expressed conserved protein	196	3.2E-47	62.5	0	Echinococcus granulosus				Coil (COILS)	no GO terms	no GO terms	4
0	expressed conserved protein	216	1.1E-27	49.5	0	Echinococcus multilocularis				G3DSA:4.10.365.10 (GENE3D)	no GO terms	no GO terms	4
0	expressed conserved protein	227	5.1E-83	64.0	0	Echinococcus granulosus				NON_CYTOPLASMIC_DOMAIN (PHOBIUS),CYTOPLASMIC_DOMAIN (PHOBIUS),TRANSMEMBRANE (PHOBIUS),NON_CYTOPLASMIC_DOMAIN (PHOBIUS),TRANSMEMBRANE (PHOBIUS),TRANSMEMBRANE (PHOBIUS),TRANSMEMBRANE (PHOBIUS),CYTOPLASMIC_DOMAIN (PHOBIUS),CYTOPLASMIC_DOMAIN (PHOBIUS),TMhelix (TMHMM),TMhelix (TMHMM),TMhelix (TMHMM), TMhelix (TMHMM)	no GO terms	no GO terms	4
0	expressed conserved protein	144	4.5E-21	57.67	0	Echinococcus granulosus				no IPS match	no IPS match	no IPS match	3
0	expressed conserved protein	332	3.5E-8	47.33	2	Echinococcus multilocularis				no IPS match	no IPS match	no IPS match	3
0	expressed conserved protein	183	2.4E-35	59.0	0	Echinococcus granulosus				no IPS match	no IPS match	no IPS match	3
0	expressed conserved protein	144	1.1E-7	56.2	0	Echinococcus granulosus				NON_CYTOPLASMIC_DOMAIN (PHOBIUS),SIGNAL_PEPTIDE_H_REGION (PHOBIUS),SIGNAL_PEPTIDE (PHOBIUS),SIGNAL_PEPTIDE_C_REGION (PHOBIUS),SIGNAL_PEPTIDE_N_REGION (PHOBIUS), SignalP-noTM (SIGNALP_EUK)	no GO terms	no GO terms	5
0	expressed conserved protein	1025	0.0E0	51.3	1	Echinococcus multilocularis				Coil (COILS)	no GO terms	no GO terms	20
0	expressed conserved protein	450	8.2E-124	70.0	0	Echinococcus granulosus				no IPS match	no IPS match	no IPS match	16
0	expressed protein	487	3.1E-37	45.8	0	Hymenolepis microstoma				Coil (COILS)	no GO terms	no GO terms	5
0	expressed protein	222	4.1E-11	56.0	0	Hymenolepis microstoma				no IPS match	no IPS match	no IPS match	4
0	expressed protein	401	2.2E-30	46.33	0	Echinococcus granulosus				no IPS match	no IPS match	no IPS match	3
0	expressed protein	90	3.6E-28	76.25	5	Hymenolepis microstoma				TRANSMEMBRANE (PHOBIUS),NON_CYTOPLASMIC_DOMAIN (PHOBIUS),TRANSMEMBRANE (PHOBIUS),CYTOPLASMIC_DOMAIN (PHOBIUS),NON_CYTOPLASMIC_DOMAIN (PHOBIUS),TRANSMEMBRANE (PHOBIUS),CYTOPLASMIC_DOMAIN (PHOBIUS),TMhelix (TMHMM),TMhelix (TMHMM), TMhelix (TMHMM)	no GO terms	no GO terms	4
0	expressed protein	102	5.0E-14	81.25	0	Echinococcus granulosus				no IPS match	no IPS match	no IPS match	4
0	f-actin-capping protein subunit beta	328	4.3E-77	49.7	8	Echinococcus granulosus	GO:0016043,GO:0032501,GO:0044087,GO:0048523,GO:0048856,GO:0048869,GO:0051128, GO:0065008	cellular component organization,multicellular organismal process,regulation of cellular component biogenesis,negative regulation of cellular process,anatomical structure development,cellular developmental process,regulation of cellular component organization, regulation of biological quality	P,P,P,P,P,P,P, P	IPR001698 (PRINTS),IPR001698 (PFAM),CYTOPLASMIC_DOMAIN (PHOBIUS),TRANSMEMBRANE (PHOBIUS),NON_CYTOPLASMIC_DOMAIN (PHOBIUS),CYTOPLASMIC_DOMAIN (PHOBIUS),TRANSMEMBRANE (PHOBIUS),SSF90096 (SUPERFAMILY), TMhelix (TMHMM)	P:GO:0051016, C:GO:0008290	P:barbed-end actin filament capping, C:F-actin capping protein complex	20
0	fasciculation and elongation protein zeta-2-like isoform x1	430	1.4E-143	60.55	2	Echinococcus granulosus				IPR011680 (PFAM),IPR011680 (PANTHER), PTHR12394:SF10 (PANTHER)	no GO terms	no GO terms	20
0	fatty acid-binding-like protein	120	1.5E-53	57.45	4	Echinococcus granulosus				IPR014878 (PFAM),PTHR15854 (PANTHER),PTHR15854:SF0 (PANTHER), IPR011038 (SUPERFAMILY)	no GO terms	no GO terms	20
0	f-box only protein 21-like	175	1.1E-73	57.5	1	Hymenolepis microstoma	GO:0003677	DNA binding	F	IPR011722 (SMART),IPR011722 (TIGRFAM),IPR011722 (PFAM),PTHR31350:SF2 (PANTHER),PTHR31350 (PANTHER), IPR011722 (SUPERFAMILY)	F:GO:0003677	F:DNA binding	20
0	ferm domain containing protein 5	275	5.8E-59	52.0	1	Echinococcus granulosus				no IPS match	no IPS match	no IPS match	4
0	fibroblast growth factor receptor 4	590	2.8E-178	61.4	38	Echinococcus granulosus	GO:0005794,GO:0005887,GO:0030133,GO:0043235,GO:0000166,GO:0005007,GO:0008201,GO:0017134,GO:0042803,GO:0001503,GO:0006950,GO:0007409,GO:0008283,GO:0008284,GO:0010468,GO:0010863,GO:0016477,GO:0018108,GO:0030900,GO:0035295,GO:0035556,GO:0042511,GO:0042517,GO:0043009,GO:0043406,GO:0043552,GO:0045666,GO:0046777,GO:0048523,GO:0048598,GO:0048839,GO:0051093,GO:0051216,GO:0060350,GO:0060429,GO:0070374,GO:…	Golgi apparatus,integral component of plasma membrane,transport vesicle,receptor complex,nucleotide binding,fibroblast growth factor-activated receptor activity,heparin binding,fibroblast growth factor binding,protein homodimerization activity,ossification,response to stress,axonogenesis,cell proliferation,positive regulation of cell proliferation,regulation of gene expression,positive regulation…	C,C,C,C,F,F,F,F,F,P,P,P,P,P,P,P,P,P,P,P,P,P,P,P,P,P,P,P,P,P,P,P,P,P,P,P,P, P	IPR001245 (PRINTS),IPR020635 (SMART),G3DSA:1.10.510.10 (GENE3D),IPR001245 (PFAM),G3DSA:3.30.200.20 (GENE3D),PTHR24416 (PANTHER),IPR017441 (PROSITE_PATTERNS),IPR008266 (PROSITE_PATTERNS),SIGNAL_PEPTIDE_N_REGION (PHOBIUS),TRANSMEMBRANE (PHOBIUS),SIGNAL_PEPTIDE_H_REGION (PHOBIUS),SIGNAL_PEPTIDE (PHOBIUS),NON_CYTOPLASMIC_DOMAIN (PHOBIUS),SIGNAL_PEPTIDE_C_REGION (PHOBIUS),TRANSMEMBRANE (PHOBIUS),NON_C…	F:GO:0004672,P:GO:0006468,F:GO:0004713, F:GO:0005524	F:protein kinase activity,P:protein phosphorylation,F:protein tyrosine kinase activity, F:ATP binding	20
0	fibroblast growth factor receptor substrate	243	2.4E-56	58.65	1	Echinococcus granulosus				IPR002404 (SMART),IPR011993 (G3DSA:2.30.29.GENE3D),IPR002404 (PFAM),PTHR21258 (PANTHER),PTHR21258:SF20 (PANTHER),IPR002404 (PROSITE_PROFILES), SSF50729 (SUPERFAMILY)	F:GO:0005158	F:insulin receptor binding	20
0	fibropellin ia	449	1.2E-179	45.4	5	Echinococcus granulosus				IPR000742 (SMART),G3DSA:2.10.25.10 (GENE3D),IPR000742 (PFAM),PTHR24033:SF0 (PANTHER),PTHR24033 (PANTHER),IPR013032 (PROSITE_PATTERNS),IPR013032 (PROSITE_PATTERNS),IPR013032 (PROSITE_PATTERNS),CYTOPLASMIC_DOMAIN (PHOBIUS),TRANSMEMBRANE (PHOBIUS),NON_CYTOPLASMIC_DOMAIN (PHOBIUS),IPR000742 (PROSITE_PROFILES),IPR000742 (PROSITE_PROFILES),SSF57196 (SUPERFAMILY),SSF57196 (SUPERFAMILY), TMhelix (TMHMM)	F:GO:0005515	F:protein binding	20
0	fk506-binding protein 2	137	6.8E-54	70.1	3	Echinococcus granulosus	GO:0003755,GO:0000413, GO:0006457	peptidyl-prolyl cis-trans isomerase activity,protein peptidyl-prolyl isomerization, protein folding	F,P, P	IPR001179 (PFAM),G3DSA:3.10.50.40 (GENE3D),IPR023566 (PANTHER),SIGNAL_PEPTIDE (PHOBIUS),NON_CYTOPLASMIC_DOMAIN (PHOBIUS),SIGNAL_PEPTIDE_N_REGION (PHOBIUS),SIGNAL_PEPTIDE_H_REGION (PHOBIUS),SIGNAL_PEPTIDE_C_REGION (PHOBIUS),IPR001179 (PROSITE_PROFILES),SignalP-noTM (SIGNALP_EUK), SSF54534 (SUPERFAMILY)	P:GO:0006457	P:protein folding	20
0	flagellar basal body rod protein	1977	0.0E0	59.4	1	Echinococcus granulosus				IPR013243 (PFAM)	no GO terms	no GO terms	5
0	forkhead box protein d1	237	2.9E-66	86.1	18	Echinococcus granulosus	GO:0000790,GO:0000978,GO:0001077,GO:0001227,GO:0003690,GO:0008301,GO:0000122,GO:0001829,GO:0001892,GO:0006366,GO:0007411,GO:0030513,GO:0045944,GO:0060678,GO:0072076,GO:0072210,GO:0072267, GO:0090184	nuclear chromatin,RNA polymerase II core promoter proximal region sequence-specific DNA binding,RNA polymerase II core promoter proximal region sequence-specific DNA binding transcription factor activity involved in positive regulation of transcription,RNA polymerase II transcription regulatory region sequence-specific DNA binding transcription factor activity involved in negative regulation of t…	C,F,F,F,F,F,P,P,P,P,P,P,P,P,P,P,P, P	IPR001766 (PRINTS),IPR001766 (SMART),IPR001766 (PFAM),IPR011991 (G3DSA:1.10.10.GENE3D),PTHR11829 (PANTHER),PTHR11829:SF85 (PANTHER),IPR018122 (PROSITE_PATTERNS),PS00658 (PROSITE_PATTERNS),IPR001766 (PROSITE_PROFILES), SSF46785 (SUPERFAMILY)	F:GO:0003700,F:GO:0043565, P:GO:0006355	F:sequence-specific DNA binding transcription factor activity,F:sequence-specific DNA binding, P:regulation of transcription, DNA-templated	20
0	forkhead box protein j1 a	627	3.1E-166	77.15	7	Echinococcus granulosus	GO:0005634,GO:0000981,GO:0043565,GO:0006357,GO:0006366,GO:0009653, GO:0030154	nucleus,sequence-specific DNA binding RNA polymerase II transcription factor activity,sequence-specific DNA binding,regulation of transcription from RNA polymerase II promoter,transcription from RNA polymerase II promoter,anatomical structure morphogenesis, cell differentiation	C,F,F,P,P,P, P	IPR001766 (SMART),IPR011991 (G3DSA:1.10.10.GENE3D),IPR001766 (PFAM),PTHR11829 (PANTHER),PTHR11829:SF102 (PANTHER),IPR001766 (PROSITE_PROFILES), SSF46785 (SUPERFAMILY)	F:GO:0043565,P:GO:0006355, F:GO:0003700	F:sequence-specific DNA binding,P:regulation of transcription, DNA-templated, F:sequence-specific DNA binding transcription factor activity	20
0	forkhead box protein j3	190	1.8E-78	70.45	6	Echinococcus multilocularis	GO:0005634,GO:0003700,GO:0043565,GO:0006351,GO:0006355, GO:0032502	nucleus,sequence-specific DNA binding transcription factor activity,sequence-specific DNA binding,transcription, DNA-templated,regulation of transcription, DNA-templated, developmental process	C,F,F,P,P, P	IPR001766 (PRINTS),IPR001766 (SMART),IPR011991 (G3DSA:1.10.10.GENE3D),IPR001766 (PFAM),PTHR11829 (PANTHER),PTHR11829:SF104 (PANTHER),PS00658 (PROSITE_PATTERNS),IPR018122 (PROSITE_PATTERNS),IPR001766 (PROSITE_PROFILES), SSF46785 (SUPERFAMILY)	P:GO:0006355,F:GO:0043565, F:GO:0003700	P:regulation of transcription, DNA-templated,F:sequence-specific DNA binding, F:sequence-specific DNA binding transcription factor activity	20
0	forkhead box protein o4	733	1.2E-143	56.0	5	Echinococcus granulosus	GO:0005634,GO:0003700,GO:0043565,GO:0006351, GO:0006355	nucleus,sequence-specific DNA binding transcription factor activity,sequence-specific DNA binding,transcription, DNA-templated, regulation of transcription, DNA-templated	C,F,F,P, P	IPR001766 (PRINTS),IPR001766 (SMART),IPR001766 (PFAM),IPR011991 (G3DSA:1.10.10.GENE3D),PTHR11829:SF130 (PANTHER),PTHR11829 (PANTHER),IPR001766 (PROSITE_PROFILES),SSF46785 (SUPERFAMILY), SSF46785 (SUPERFAMILY)	P:GO:0006355,F:GO:0043565, F:GO:0003700	P:regulation of transcription, DNA-templated,F:sequence-specific DNA binding, F:sequence-specific DNA binding transcription factor activity	20
0	forkhead box protein p4	717	2.6E-72	66.5	7	Echinococcus granulosus	GO:0005634,GO:0000981,GO:0043565,GO:0006357,GO:0006366,GO:0009653, GO:0030154	nucleus,sequence-specific DNA binding RNA polymerase II transcription factor activity,sequence-specific DNA binding,regulation of transcription from RNA polymerase II promoter,transcription from RNA polymerase II promoter,anatomical structure morphogenesis, cell differentiation	C,F,F,P,P,P, P	IPR001766 (PRINTS),IPR001766 (SMART),IPR011991 (G3DSA:1.10.10.GENE3D),IPR001766 (PFAM),PTHR11829 (PANTHER),PTHR11829:SF91 (PANTHER),PS00658 (PROSITE_PATTERNS),IPR001766 (PROSITE_PROFILES), SSF46785 (SUPERFAMILY)	P:GO:0006355,F:GO:0043565, F:GO:0003700	P:regulation of transcription, DNA-templated,F:sequence-specific DNA binding, F:sequence-specific DNA binding transcription factor activity	20
0	formin-like protein	642	1.5E-144	71.3	3	Echinococcus granulosus	GO:0003779,GO:0017048, GO:0030036	actin binding,Rho GTPase binding, actin cytoskeleton organization	F,F, P	Coil (COILS),Coil (COILS),IPR010472 (PFAM),PTHR23213 (PANTHER),PTHR23213:SF193 (PANTHER),PTHR23213 (PANTHER),IPR014768 (PROSITE_PROFILES), IPR016024 (SUPERFAMILY)	F:GO:0003779,P:GO:0016043, F:GO:0005488	F:actin binding,P:cellular component organization, F:binding	20
0	fos transcription factor	708	1.5E-153	62.55	1	Echinococcus granulosus	GO:0003690	double-stranded DNA binding	F	Coil (COILS),IPR000837 (PRINTS),IPR004827 (SMART),IPR004827 (PFAM),G3DSA:1.20.5.170 (GENE3D),IPR000837 (PANTHER),IPR004827 (PROSITE_PROFILES),SignalP-TM (SIGNALP_GRAM_POSITIVE), SSF57959 (SUPERFAMILY)	F:GO:0003700,F:GO:0003677,P:GO:0006357,F:GO:0043565, P:GO:0006355	F:sequence-specific DNA binding transcription factor activity,F:DNA binding,P:regulation of transcription from RNA polymerase II promoter,F:sequence-specific DNA binding, P:regulation of transcription, DNA-templated	20
0	four and a half lim domains protein 3	116	7.7E-49	64.3	1	Echinococcus granulosus	GO:0008270	zinc ion binding	F	IPR001781 (SMART),IPR001781 (G3DSA:2.10.110.GENE3D),IPR001781 (G3DSA:2.10.110.GENE3D),IPR001781 (PFAM),PTHR24216 (PANTHER),IPR001781 (PROSITE_PATTERNS),IPR001781 (PROSITE_PATTERNS),IPR001781 (PROSITE_PROFILES),IPR001781 (PROSITE_PROFILES),SSF57716 (SUPERFAMILY), SSF57716 (SUPERFAMILY)	F:GO:0008270	F:zinc ion binding	20
0	frizzled-10	762	0.0E0	59.25	4	Echinococcus granulosus	GO:0016021,GO:0004888,GO:0007275, GO:0016055	integral component of membrane,transmembrane signaling receptor activity,multicellular organismal development, Wnt signaling pathway	C,F,P, P	IPR000539 (PRINTS),IPR020067 (SMART),IPR020067 (G3DSA:1.10.2000.GENE3D),IPR020067 (PFAM),IPR000539 (PFAM),IPR026554 (PTHR11309:PANTHER),IPR015526 (PANTHER),TRANSMEMBRANE (PHOBIUS),SIGNAL_PEPTIDE (PHOBIUS),NON_CYTOPLASMIC_DOMAIN (PHOBIUS),TRANSMEMBRANE (PHOBIUS),TRANSMEMBRANE (PHOBIUS),NON_CYTOPLASMIC_DOMAIN (PHOBIUS),SIGNAL_PEPTIDE_C_REGION (PHOBIUS),SIGNAL_PEPTIDE_H_REGION (PHOBIUS),CYTOPLASMIC_…	C:GO:0016020,P:GO:0007166,F:GO:0005515,F:GO:0042813,P:GO:0016055, F:GO:0004888	C:membrane,P:cell surface receptor signaling pathway,F:protein binding,F:Wnt-activated receptor activity,P:Wnt signaling pathway, F:transmembrane signaling receptor activity	20
0	g protein coupled receptor kinase 1	387	1.3E-168	69.9	4	Echinococcus granulosus	GO:0000166,GO:0004674,GO:0016310, GO:0050794	nucleotide binding,protein serine/threonine kinase activity,phosphorylation, regulation of cellular process	F,F,P, P	IPR000239 (PRINTS),PTHR24355 (PANTHER),PTHR24355:SF18 (PANTHER),IPR000961 (PROSITE_PROFILES), SSF50729 (SUPERFAMILY)	P:GO:0006468,P:GO:0007165,F:GO:0004703,F:GO:0005524, F:GO:0004674	P:protein phosphorylation,P:signal transduction,F:G-protein coupled receptor kinase activity,F:ATP binding, F:protein serine/threonine kinase activity	20
0	g t mismatch-specific thymine dna glycosylase	718	6.4E-129	80.45	2	Hymenolepis microstoma	GO:0016799, GO:0006281	hydrolase activity, hydrolyzing N-glycosyl compounds, DNA repair	F, P	IPR005122 (PFAM),IPR005122 (G3DSA:3.40.470.GENE3D),IPR015637 (PANTHER),PTHR12159:SF9 (PANTHER), IPR005122 (SUPERFAMILY)	P:GO:0006281, F:GO:0016799	P:DNA repair, F:hydrolase activity, hydrolyzing N-glycosyl compounds	20
0	galactokinase	337	2.5E-151	62.7	9	Echinococcus granulosus	GO:0005737,GO:0016020,GO:0070062,GO:0004335,GO:0005524,GO:0005534,GO:0006012,GO:0044281, GO:0046835	cytoplasm,membrane,extracellular exosome,galactokinase activity,ATP binding,galactose binding,galactose metabolic process,small molecule metabolic process, carbohydrate phosphorylation	C,C,C,F,F,F,P,P, P	IPR000705 (PRINTS),IPR006206 (PRINTS),IPR013750 (G3DSA:3.30.70.GENE3D),IPR006204 (PFAM),IPR014721 (G3DSA:3.30.230.GENE3D),IPR019539 (PFAM),IPR000705 (PIRSF),IPR000705 (TIGRFAM),PTHR10457:SF6 (PANTHER),PTHR10457 (PANTHER),IPR006203 (PROSITE_PATTERNS),IPR019741 (PROSITE_PATTERNS),IPR013750 (SUPERFAMILY), IPR020568 (SUPERFAMILY)	P:GO:0006012,P:GO:0046835,F:GO:0004335,F:GO:0005524,F:GO:0016773,P:GO:0008152,C:GO:0005737, F:GO:0016301	P:galactose metabolic process,P:carbohydrate phosphorylation,F:galactokinase activity,F:ATP binding,F:phosphotransferase activity, alcohol group as acceptor,P:metabolic process,C:cytoplasm, F:kinase activity	20
0	galactosylgalactosylxylosylprotein	183	1.3E-97	69.6	3	Echinococcus granulosus	GO:0016020,GO:0015018, GO:0008152	membrane,galactosylgalactosylxylosylprotein 3-beta-glucuronosyltransferase activity, metabolic process	C,F, P	IPR005027 (PFAM),IPR029044 (G3DSA:3.90.550.GENE3D),IPR005027 (PANTHER), IPR029044 (SUPERFAMILY)	F:GO:0015018, C:GO:0016020	F:galactosylgalactosylxylosylprotein 3-beta-glucuronosyltransferase activity, C:membrane	20
0	gdp fucose transporter	298	2.7E-134	49.4	9	Echinococcus multilocularis				CYTOPLASMIC_DOMAIN (PHOBIUS),CYTOPLASMIC_DOMAIN (PHOBIUS),NON_CYTOPLASMIC_DOMAIN (PHOBIUS),CYTOPLASMIC_DOMAIN (PHOBIUS),CYTOPLASMIC_DOMAIN (PHOBIUS),TRANSMEMBRANE (PHOBIUS),CYTOPLASMIC_DOMAIN (PHOBIUS),TRANSMEMBRANE (PHOBIUS),TRANSMEMBRANE (PHOBIUS),NON_CYTOPLASMIC_DOMAIN (PHOBIUS),NON_CYTOPLASMIC_DOMAIN (PHOBIUS),TRANSMEMBRANE (PHOBIUS),TRANSMEMBRANE (PHOBIUS),TRANSMEMBRANE (PHOBIUS),NON_CYTOPLA…	no GO terms	no GO terms	20
0	gem-associated protein 6	178	3.3E-55	52.9	10	Hymenolepis microstoma				IPR009422 (PFAM)	C:GO:0005634, P:GO:0000245	C:nucleus, P:spliceosomal complex assembly	20
0	girdin isoform x1	1057	0.0E0	56.65	9	Echinococcus multilocularis				Coil (COILS),Coil (COILS),Coil (COILS),Coil (COILS),IPR008636 (PANTHER),PTHR18947:SF28 (PANTHER),IPR008636 (PANTHER),PTHR18947:SF28 (PANTHER),PTHR18947:SF28 (PANTHER),IPR008636 (PANTHER), SSF116907 (SUPERFAMILY)	no GO terms	no GO terms	20
0	glutamate ionotropic kainate 3	543	0.0E0	49.8	5	Echinococcus multilocularis	GO:0016020,GO:0004872,GO:0005230,GO:0006811, GO:0044763	membrane,receptor activity,extracellular ligand-gated ion channel activity,ion transport, single-organism cellular process	C,F,F,P, P	G3DSA:3.40.190.10 (GENE3D),G3DSA:1.10.287.70 (GENE3D),IPR001320 (PFAM),PF00497 (PFAM),PTHR18966 (PANTHER),PTHR18966:SF42 (PANTHER),TRANSMEMBRANE (PHOBIUS),NON_CYTOPLASMIC_DOMAIN (PHOBIUS),TRANSMEMBRANE (PHOBIUS),CYTOPLASMIC_DOMAIN (PHOBIUS),CYTOPLASMIC_DOMAIN (PHOBIUS),NON_CYTOPLASMIC_DOMAIN (PHOBIUS),TRANSMEMBRANE (PHOBIUS),TRANSMEMBRANE (PHOBIUS),CYTOPLASMIC_DOMAIN (PHOBIUS),SSF53850 (SUPERFAMI…	C:GO:0016020, F:GO:0004970	C:membrane, F:ionotropic glutamate receptor activity	20
0	glutamate mitochondrial	495	0.0E0	76.6	3	Hymenolepis microstoma	GO:0016639,GO:0006520, GO:0055114	oxidoreductase activity, acting on the CH-NH2 group of donors, NAD or NADP as acceptor,cellular amino acid metabolic process, oxidation-reduction process	F,P, P	IPR006095 (PRINTS),IPR014362 (PIRSF),IPR006096 (SMART),G3DSA:3.40.192.10 (GENE3D),G3DSA:1.10.287.140 (GENE3D),IPR006096 (PFAM),IPR016040 (G3DSA:3.40.50.GENE3D),IPR006097 (PFAM),PTHR11606 (PANTHER),PTHR11606:SF2 (PANTHER),SSF53223 (SUPERFAMILY), SSF51735 (SUPERFAMILY)	P:GO:0055114,P:GO:0006520,F:GO:0016491, F:GO:0016639	P:oxidation-reduction process,P:cellular amino acid metabolic process,F:oxidoreductase activity, F:oxidoreductase activity, acting on the CH-NH2 group of donors, NAD or NADP as acceptor	20
0	glutamate receptor 2 isoform x2	892	0.0E0	56.5	13	Echinococcus multilocularis	GO:0005887,GO:0008021,GO:0030054,GO:0030425,GO:0043234,GO:0044463,GO:0045211,GO:0004970,GO:0005234,GO:0005515,GO:0007268,GO:0034220, GO:0035235	integral component of plasma membrane,synaptic vesicle,cell junction,dendrite,protein complex,cell projection part,postsynaptic membrane,ionotropic glutamate receptor activity,extracellular-glutamate-gated ion channel activity,protein binding,synaptic transmission,ion transmembrane transport, ionotropic glutamate receptor signaling pathway	C,C,C,C,C,C,C,F,F,F,P,P, P	IPR001508 (PRINTS),IPR019594 (SMART),IPR001320 (SMART),G3DSA:3.40.50.2300 (GENE3D),G3DSA:3.40.50.2300 (GENE3D),IPR001828 (PFAM),G3DSA:3.40.190.10 (GENE3D),G3DSA:1.10.287.70 (GENE3D),IPR019594 (PFAM),IPR001320 (PFAM),PTHR18966 (PANTHER),TRANSMEMBRANE (PHOBIUS),TRANSMEMBRANE (PHOBIUS),NON_CYTOPLASMIC_DOMAIN (PHOBIUS),SIGNAL_PEPTIDE (PHOBIUS),NON_CYTOPLASMIC_DOMAIN (PHOBIUS),CYTOPLASMIC_DOMAIN (PHOB…	C:GO:0016020,F:GO:0004872,F:GO:0005216,P:GO:0006811,F:GO:0005234, F:GO:0004970	C:membrane,F:receptor activity,F:ion channel activity,P:ion transport,F:extracellular-glutamate-gated ion channel activity, F:ionotropic glutamate receptor activity	20
0	glutamate receptor 2 isoform x3	653	0.0E0	49.5	4	Echinococcus granulosus	GO:0016020,GO:0044464,GO:0005216, GO:0044699	membrane,cell part,ion channel activity, single-organism process	C,C,F, P	IPR012340 (G3DSA:2.40.50.GENE3D),IPR001320 (PFAM),G3DSA:1.10.287.70 (GENE3D),PTHR18966 (PANTHER),TRANSMEMBRANE (PHOBIUS),CYTOPLASMIC_DOMAIN (PHOBIUS),TRANSMEMBRANE (PHOBIUS),TRANSMEMBRANE (PHOBIUS),NON_CYTOPLASMIC_DOMAIN (PHOBIUS),NON_CYTOPLASMIC_DOMAIN (PHOBIUS),CYTOPLASMIC_DOMAIN (PHOBIUS),TRANSMEMBRANE (PHOBIUS),CYTOPLASMIC_DOMAIN (PHOBIUS),IPR003029 (PROSITE_PROFILES),IPR012340 (SUPERFAMILY),…	F:GO:0004970,C:GO:0016020, F:GO:0003676	F:ionotropic glutamate receptor activity,C:membrane, F:nucleic acid binding	20
0	glutamate receptor ampa	788	0.0E0	59.67	1	Echinococcus granulosus				IPR007087 (PFAM),IPR013083 (G3DSA:3.30.40.GENE3D),IPR007087 (PROSITE_PATTERNS),IPR007087 (PROSITE_PROFILES), IPR011011 (SUPERFAMILY)	F:GO:0046872	F:metal ion binding	9
0	glutamate receptor partial	881	0.0E0	62.8	7	Echinococcus multilocularis	GO:0016021,GO:0030054,GO:0045211,GO:0004970,GO:0005234,GO:0034220, GO:0035235	integral component of membrane,cell junction,postsynaptic membrane,ionotropic glutamate receptor activity,extracellular-glutamate-gated ion channel activity,ion transmembrane transport, ionotropic glutamate receptor signaling pathway	C,C,C,F,F,P, P	IPR001320 (SMART),IPR019594 (SMART),G3DSA:1.10.287.70 (GENE3D),G3DSA:3.40.50.2300 (GENE3D),IPR001828 (PFAM),G3DSA:3.40.190.10 (GENE3D),PF00497 (PFAM),G3DSA:3.40.50.2300 (GENE3D),IPR001320 (PFAM),PTHR18966 (PANTHER),NON_CYTOPLASMIC_DOMAIN (PHOBIUS),SIGNAL_PEPTIDE_H_REGION (PHOBIUS),NON_CYTOPLASMIC_DOMAIN (PHOBIUS),SIGNAL_PEPTIDE_C_REGION (PHOBIUS),TRANSMEMBRANE (PHOBIUS),CYTOPLASMIC_DOMAIN (PHOBIU…	C:GO:0016020,F:GO:0004970, F:GO:0005234	C:membrane,F:ionotropic glutamate receptor activity, F:extracellular-glutamate-gated ion channel activity	20
0	glutathione s-transferase	206	4.6E-98	58.0	2	Echinococcus granulosus	GO:0004364, GO:0008152	glutathione transferase activity, metabolic process	F, P	IPR012336 (G3DSA:3.40.30.GENE3D),IPR004045 (PFAM),IPR004046 (PFAM),IPR010987 (G3DSA:1.20.1050.GENE3D),PTHR11571 (PANTHER),IPR004045 (PROSITE_PROFILES),IPR010987 (PROSITE_PROFILES),IPR012336 (SUPERFAMILY), IPR010987 (SUPERFAMILY)	F:GO:0005515	F:protein binding	20
0	glycerate kinase	527	0.0E0	51.2	2	Echinococcus granulosus	GO:0016301, GO:0016310	kinase activity, phosphorylation	F, P	IPR007835 (G3DSA:3.40.1480.GENE3D),G3DSA:3.40.50.10180 (GENE3D),IPR007835 (PFAM),IPR025286 (PFAM),PTHR12227:SF0 (PANTHER),PTHR12227 (PANTHER), SSF82544 (SUPERFAMILY)	no GO terms	no GO terms	20
0	glycine receptor subunit alpha 1	701	0.0E0	71.8	6	Echinococcus granulosus	GO:0005886,GO:0016021,GO:0030054,GO:0045202,GO:0005230, GO:0034220	plasma membrane,integral component of membrane,cell junction,synapse,extracellular ligand-gated ion channel activity, ion transmembrane transport	C,C,C,C,F, P	IPR006028 (PRINTS),IPR006201 (PRINTS),IPR006202 (PFAM),IPR006201 (TIGRFAM),G3DSA:1.20.58.390 (GENE3D),IPR006029 (PFAM),IPR006202 (G3DSA:2.70.170.GENE3D),IPR006201 (PANTHER),PTHR18945:SF437 (PANTHER),IPR018000 (PROSITE_PATTERNS),TRANSMEMBRANE (PHOBIUS),CYTOPLASMIC_DOMAIN (PHOBIUS),NON_CYTOPLASMIC_DOMAIN (PHOBIUS),NON_CYTOPLASMIC_DOMAIN (PHOBIUS),CYTOPLASMIC_DOMAIN (PHOBIUS),TRANSMEMBRANE (PHOBIUS)…	P:GO:0006811,C:GO:0016021,C:GO:0016020,P:GO:0006810, F:GO:0005230	P:ion transport,C:integral component of membrane,C:membrane,P:transport, F:extracellular ligand-gated ion channel activity	20
0	glypican domain containing protein	334	2.4E-87	69.4	3	Echinococcus granulosus				no IPS match	no IPS match	no IPS match	5
0	golgin subfamily a member 3	1185	0.0E0	54.75	3	Echinococcus granulosus				Coil (COILS),Coil (COILS),Coil (COILS),Coil (COILS),Coil (COILS),Coil (COILS),Coil (COILS),Coil (COILS),Coil (COILS),Coil (COILS),Coil (COILS),Coil (COILS),Coil (COILS),Coil (COILS), Coil (COILS)	no GO terms	no GO terms	20
0	goliath e3 ubiquitin ligase	283	1.6E-67	59.65	5	Echinococcus multilocularis				PTHR22765 (PANTHER),PTHR22765:SF42 (PANTHER),CYTOPLASMIC_DOMAIN (PHOBIUS),NON_CYTOPLASMIC_DOMAIN (PHOBIUS),TRANSMEMBRANE (PHOBIUS), TMhelix (TMHMM)	no GO terms	no GO terms	20
0	g-protein alpha subunit	302	7.9E-70	58.5	3	Echinococcus granulosus	GO:0000166,GO:0005515, GO:0007165	nucleotide binding,protein binding, signal transduction	F,F, P	IPR001019 (PRINTS),IPR001019 (SMART),IPR027417 (G3DSA:3.40.50.GENE3D),IPR001019 (PFAM),IPR011025 (G3DSA:1.10.400.GENE3D),PTHR10218:SF178 (PANTHER),IPR001019 (PANTHER),IPR011025 (SUPERFAMILY), IPR027417 (SUPERFAMILY)	F:GO:0003924,F:GO:0004871,F:GO:0031683,P:GO:0007186,F:GO:0019001, P:GO:0007165	F:GTPase activity,F:signal transducer activity,F:G-protein beta/gamma-subunit complex binding,P:G-protein coupled receptor signaling pathway,F:guanyl nucleotide binding, P:signal transduction	20
0	g-protein coupled receptor	132	1.8E-53	61.75	4	Echinococcus multilocularis	GO:0016021,GO:0044464,GO:0004930, GO:0007186	integral component of membrane,cell part,G-protein coupled receptor activity, G-protein coupled receptor signaling pathway	C,C,F, P	G3DSA:1.20.1070.10 (GENE3D),TRANSMEMBRANE (PHOBIUS),NON_CYTOPLASMIC_DOMAIN (PHOBIUS),NON_CYTOPLASMIC_DOMAIN (PHOBIUS),TRANSMEMBRANE (PHOBIUS),CYTOPLASMIC_DOMAIN (PHOBIUS),SSF81321 (SUPERFAMILY),TMhelix (TMHMM), TMhelix (TMHMM)	no GO terms	no GO terms	20
0	gram domain containing protein	167	2.4E-20	60.8	0	Echinococcus granulosus				TRANSMEMBRANE (PHOBIUS),TRANSMEMBRANE (PHOBIUS),NON_CYTOPLASMIC_DOMAIN (PHOBIUS),CYTOPLASMIC_DOMAIN (PHOBIUS),CYTOPLASMIC_DOMAIN (PHOBIUS),TMhelix (TMHMM), TMhelix (TMHMM)	no GO terms	no GO terms	5
0	grb2 associated binding protein 3	517	3.3E-49	59.0	0	Echinococcus granulosus				IPR011993 (G3DSA:2.30.29.GENE3D),IPR001849 (PROSITE_PROFILES), SSF50729 (SUPERFAMILY)	no GO terms	no GO terms	7
0	grip and coiled-coil domain-containing protein 1	550	3.2E-147	50.4	5	Echinococcus granulosus				Coil (COILS),Coil (COILS),Coil (COILS),Coil (COILS),Coil (COILS),Coil (COILS),IPR000237 (PFAM), IPR000237 (PROSITE_PROFILES)	F:GO:0005515, P:GO:0000042	F:protein binding, P:protein targeting to Golgi	20
0	growth factor receptor bound protein	399	6.3E-62	63.0	1	Echinococcus granulosus	GO:0007165	signal transduction	P	G3DSA:3.10.20.90 (GENE3D),PTHR11243 (PANTHER),PTHR11243:SF23 (PANTHER),IPR000159 (PROSITE_PROFILES),IPR029071 (SUPERFAMILY), SSF50729 (SUPERFAMILY)	P:GO:0007165	P:signal transduction	20
0	gtp binding protein di ras2	502	6.4E-170	58.3	3	Echinococcus granulosus	GO:0044464,GO:0016787, GO:0006810	cell part,hydrolase activity, transport	C,F, P	IPR001806 (PRINTS),IPR020849 (SMART),IPR001806 (PFAM),IPR027417 (G3DSA:3.40.50.GENE3D),IPR020849 (PANTHER),IPR020849 (PROSITE_PROFILES), IPR027417 (SUPERFAMILY)	F:GO:0005525,P:GO:0007264,C:GO:0016020, P:GO:0007165	F:GTP binding,P:small GTPase mediated signal transduction,C:membrane, P:signal transduction	20
0	gtp binding protein gem	340	1.2E-64	59.15	2	Echinococcus granulosus	GO:0000166, GO:0007165	nucleotide binding, signal transduction	F, P	IPR027417 (G3DSA:3.40.50.GENE3D), IPR027417 (SUPERFAMILY)	no GO terms	no GO terms	13
0	gtpase activating protein gyp2	951	0.0E0	54.7	7	Echinococcus multilocularis				Coil (COILS)	no GO terms	no GO terms	10
0	gyf domain containing protein	1164	0.0E0	57.09	0	Echinococcus granulosus				IPR003169 (SMART),IPR003169 (G3DSA:3.30.1490.GENE3D),IPR003169 (PFAM),PTHR14445 (PANTHER),IPR003169 (PROSITE_PROFILES), IPR003169 (SUPERFAMILY)	F:GO:0005515	F:protein binding	11
0	gyf domain containing protein	605	2.1E-66	54.38	0	Echinococcus multilocularis				Coil (COILS),TRANSMEMBRANE (PHOBIUS),CYTOPLASMIC_DOMAIN (PHOBIUS), NON_CYTOPLASMIC_DOMAIN (PHOBIUS)	no GO terms	no GO terms	8
0	h aca ribonucleoprotein complex non-core subunit naf1	588	2.0E-48	59.7	7	Echinococcus granulosus				IPR007504 (PFAM),G3DSA:2.40.10.230 (GENE3D),PTHR31633 (PANTHER), IPR009000 (SUPERFAMILY)	P:GO:0042254, P:GO:0001522	P:ribosome biogenesis, P:pseudouridine synthesis	20
0	h(+) cl(-) exchange transporter 4	833	0.0E0	64.35	5	Echinococcus granulosus	GO:0016021,GO:0005247,GO:0006821,GO:0034220, GO:1903959	integral component of membrane,voltage-gated chloride channel activity,chloride transport,ion transmembrane transport, regulation of anion transmembrane transport	C,F,P,P, P	IPR001807 (PRINTS),IPR000644 (SMART),IPR014743 (G3DSA:1.10.3080.GENE3D),G3DSA:3.10.580.10 (GENE3D),IPR001807 (PFAM),IPR000644 (PFAM),PTHR11689 (PANTHER),PTHR11689 (PANTHER),PTHR11689:SF65 (PANTHER),PTHR11689:SF65 (PANTHER),CYTOPLASMIC_DOMAIN (PHOBIUS),TRANSMEMBRANE (PHOBIUS),NON_CYTOPLASMIC_DOMAIN (PHOBIUS),TRANSMEMBRANE (PHOBIUS),NON_CYTOPLASMIC_DOMAIN (PHOBIUS),NON_CYTOPLASMIC_DOMAIN (PHOBIUS),…	F:GO:0005247,P:GO:0055085,P:GO:0006821,C:GO:0016020, F:GO:0005216	F:voltage-gated chloride channel activity,P:transmembrane transport,P:chloride transport,C:membrane, F:ion channel activity	20
0	hairy enhancer-of-split related with yrpw motif protein	252	1.5E-67	60.0	5	Echinococcus granulosus				IPR003650 (SMART),IPR003650 (PFAM), SSF158457 (SUPERFAMILY)	P:GO:0006355, F:GO:0003677	P:regulation of transcription, DNA-templated, F:DNA binding	4
0	HEAT	875	0.0E0	50.38	0	Echinococcus multilocularis				IPR011989 (G3DSA:1.25.10.GENE3D), IPR016024 (SUPERFAMILY)	F:GO:0005488	F:binding	8
0	heat repeat-containing protein 6-like	681	1.2E-105	48.5	0	Echinococcus granulosus				Coil (COILS),IPR025283 (PFAM),PTHR13366 (PANTHER), IPR016024 (SUPERFAMILY)	F:GO:0005488	F:binding	20
0	hematopoietic sh2 domain-containing protein	531	2.9E-73	52.35	7	Echinococcus multilocularis				IPR000980 (PRINTS),IPR000980 (SMART),IPR000980 (PFAM),IPR000980 (G3DSA:3.30.505.GENE3D),PTHR14388:SF1 (PANTHER),PTHR14388 (PANTHER),IPR000980 (PROSITE_PROFILES), IPR000980 (SUPERFAMILY)	no GO terms	no GO terms	20
0	hemicentin 1	936	0.0E0	61.0	1	Echinococcus multilocularis				NON_CYTOPLASMIC_DOMAIN (PHOBIUS),NON_CYTOPLASMIC_DOMAIN (PHOBIUS),TRANSMEMBRANE (PHOBIUS),CYTOPLASMIC_DOMAIN (PHOBIUS),TRANSMEMBRANE (PHOBIUS), TMhelix (TMHMM)	no GO terms	no GO terms	5
0	hemicentin-1 precursor	377	1.2E-171	45.2	10	Echinococcus granulosus				IPR003599 (SMART),PF13895 (PFAM),IPR013783 (G3DSA:2.60.40.GENE3D),IPR013783 (G3DSA:2.60.40.GENE3D),IPR013783 (G3DSA:2.60.40.GENE3D),PTHR10489 (PANTHER),IPR007110 (PROSITE_PROFILES),SSF48726 (SUPERFAMILY),SSF48726 (SUPERFAMILY), SSF48726 (SUPERFAMILY)	F:GO:0005515	F:protein binding	20
0	hepatocyte nuclear factor 3-alpha	305	8.6E-125	68.8	7	Echinococcus multilocularis	GO:0005634,GO:0000981,GO:0043565,GO:0006357,GO:0006366,GO:0009653, GO:0030154	nucleus,sequence-specific DNA binding RNA polymerase II transcription factor activity,sequence-specific DNA binding,regulation of transcription from RNA polymerase II promoter,transcription from RNA polymerase II promoter,anatomical structure morphogenesis, cell differentiation	C,F,F,P,P,P, P	IPR001766 (PRINTS),IPR001766 (SMART),IPR001766 (PFAM),IPR011991 (G3DSA:1.10.10.GENE3D),PTHR11829 (PANTHER),PS00658 (PROSITE_PATTERNS),IPR018122 (PROSITE_PATTERNS),IPR001766 (PROSITE_PROFILES), SSF46785 (SUPERFAMILY)	P:GO:0006355,F:GO:0043565, F:GO:0003700	P:regulation of transcription, DNA-templated,F:sequence-specific DNA binding, F:sequence-specific DNA binding transcription factor activity	20
0	hexaprenyldihydroxybenzoate mitochondrial	767	2.5E-88	55.67	5	Hymenolepis microstoma				Coil (COILS),Coil (COILS),Coil (COILS),Coil (COILS),Coil (COILS),CYTOPLASMIC_DOMAIN (PHOBIUS),NON_CYTOPLASMIC_DOMAIN (PHOBIUS),TRANSMEMBRANE (PHOBIUS), TMhelix (TMHMM)	no GO terms	no GO terms	9
0	hexokinase	406	4.4E-176	59.95	4	Echinococcus granulosus	GO:0004396,GO:0005524,GO:0006096, GO:0046835	hexokinase activity,ATP binding,glycolytic process, carbohydrate phosphorylation	F,F,P, P	PR00475 (PRINTS),IPR022672 (PFAM),G3DSA:3.40.367.20 (GENE3D),IPR022673 (PFAM),G3DSA:3.30.420.40 (GENE3D),PTHR19443:SF0 (PANTHER),IPR001312 (PANTHER),IPR001312 (PROSITE_PROFILES), SSF53067 (SUPERFAMILY)	P:GO:0005975,F:GO:0016773,F:GO:0005524,F:GO:0004396,P:GO:0046835,F:GO:0005536, P:GO:0001678	P:carbohydrate metabolic process,F:phosphotransferase activity, alcohol group as acceptor,F:ATP binding,F:hexokinase activity,P:carbohydrate phosphorylation,F:glucose binding, P:cellular glucose homeostasis	20
0	high mobility group protein dsp1	344	8.8E-103	65.3	0	Echinococcus multilocularis				Coil (COILS),IPR009071 (SMART),IPR009071 (PFAM),IPR009071 (G3DSA:1.10.30.GENE3D),IPR009071 (G3DSA:1.10.30.GENE3D),IPR009071 (PFAM),PTHR13711 (PANTHER),IPR009071 (PROSITE_PROFILES), IPR009071 (SUPERFAMILY)	no GO terms	no GO terms	20
0	high mobility hmg1 hmg2	204	9.1E-35	55.5	0	Echinococcus granulosus				IPR009071 (G3DSA:1.10.30.GENE3D)	no GO terms	no GO terms	4
0	histidine kinase	498	5.5E-58	57.25	5	Echinococcus granulosus				no IPS match	no IPS match	no IPS match	8
0	histone lysine n methyltransferase	1388	0.0E0	51.88	1	Echinococcus multilocularis	GO:0005488	binding	F	IPR017956 (SMART),IPR013083 (G3DSA:3.30.40.GENE3D),SignalP-TM (SIGNALP_GRAM_POSITIVE), IPR011011 (SUPERFAMILY)	F:GO:0003677	F:DNA binding	8
0	homeobox protein	287	1.9E-74	57.85	3	Echinococcus multilocularis	GO:0003677,GO:0007275, GO:0050794	DNA binding,multicellular organismal development, regulation of cellular process	F,P, P	IPR001356 (SMART),IPR001356 (PFAM),IPR009057 (G3DSA:1.10.10.GENE3D),PTHR24327:SF3 (PANTHER),PTHR24327 (PANTHER),IPR017970 (PROSITE_PATTERNS),IPR001356 (PROSITE_PROFILES), IPR009057 (SUPERFAMILY)	F:GO:0003677,P:GO:0006355, F:GO:0043565	F:DNA binding,P:regulation of transcription, DNA-templated, F:sequence-specific DNA binding	20
0	homeobox protein arx	342	1.2E-107	71.9	5	Echinococcus multilocularis	GO:0005634,GO:0043565,GO:0006355,GO:0022029, GO:0048666	nucleus,sequence-specific DNA binding,regulation of transcription, DNA-templated,telencephalon cell migration, neuron development	C,F,P,P, P	IPR001356 (SMART),IPR009057 (G3DSA:1.10.10.GENE3D),IPR001356 (PFAM),PTHR24329 (PANTHER),IPR017970 (PROSITE_PATTERNS),IPR001356 (PROSITE_PROFILES), IPR009057 (SUPERFAMILY)	F:GO:0003677,P:GO:0006355, F:GO:0043565	F:DNA binding,P:regulation of transcription, DNA-templated, F:sequence-specific DNA binding	20
0	homeobox protein ceh-10	643	1.3E-99	63.0	4	Echinococcus granulosus				Coil (COILS),Coil (COILS), IPR009057 (G3DSA:1.10.10.GENE3D)	F:GO:0003677	F:DNA binding	4
0	homeobox protein cut-like partial	710	7.6E-154	52.3	2	Echinococcus multilocularis	GO:0043231, GO:0003677	intracellular membrane-bounded organelle, DNA binding	C, F	Coil (COILS),IPR001356 (SMART),IPR009057 (G3DSA:1.10.10.GENE3D),IPR003350 (PFAM),IPR001356 (PFAM),IPR010982 (G3DSA:1.10.260.GENE3D),PTHR14043 (PANTHER),IPR001356 (PROSITE_PROFILES),IPR003350 (PROSITE_PROFILES),IPR003350 (PROSITE_PROFILES),IPR010982 (SUPERFAMILY),IPR009057 (SUPERFAMILY), IPR010982 (SUPERFAMILY)	F:GO:0003677	F:DNA binding	20
0	homeobox protein extradenticle	1111	0.0E0	68.89	2	Echinococcus multilocularis	GO:0005634, GO:0003677	nucleus, DNA binding	C, F	IPR001356 (SMART),IPR009057 (G3DSA:1.10.10.GENE3D),IPR001356 (PFAM),PTHR11850:SF76 (PANTHER),PTHR11850:SF76 (PANTHER),PTHR11850 (PANTHER),PTHR11850 (PANTHER),IPR001356 (PROSITE_PROFILES), IPR009057 (SUPERFAMILY)	F:GO:0003677	F:DNA binding	9
0	homeobox protein hox- partial	395	4.8E-137	85.9	8	Echinococcus granulosus	GO:0005634,GO:0003700,GO:0043565,GO:0071837,GO:0006355,GO:0009952,GO:0048704, GO:0051216	nucleus,sequence-specific DNA binding transcription factor activity,sequence-specific DNA binding,HMG box domain binding,regulation of transcription, DNA-templated,anterior/posterior pattern specification,embryonic skeletal system morphogenesis, cartilage development	C,F,F,F,P,P,P, P	IPR020479 (PRINTS),IPR001356 (SMART),IPR001356 (PFAM),IPR009057 (G3DSA:1.10.10.GENE3D),PTHR24326 (PANTHER),PTHR24326:SF111 (PANTHER),IPR017970 (PROSITE_PATTERNS),IPR001356 (PROSITE_PROFILES), IPR009057 (SUPERFAMILY)	F:GO:0003677,F:GO:0043565, P:GO:0006355	F:DNA binding,F:sequence-specific DNA binding, P:regulation of transcription, DNA-templated	20
0	homeobox protein meis1-like	495	5.9E-99	84.9	13	Echinococcus multilocularis	GO:0005634,GO:0000978,GO:0001077,GO:0003714,GO:0008134,GO:0000122,GO:0001654,GO:0006366,GO:0009612,GO:0031016,GO:0045638,GO:0045944, GO:0070848	nucleus,RNA polymerase II core promoter proximal region sequence-specific DNA binding,RNA polymerase II core promoter proximal region sequence-specific DNA binding transcription factor activity involved in positive regulation of transcription,transcription corepressor activity,transcription factor binding,negative regulation of transcription from RNA polymerase II promoter,eye development,transcr…	C,F,F,F,F,P,P,P,P,P,P,P, P	IPR001356 (SMART),IPR009057 (G3DSA:1.10.10.GENE3D),IPR008422 (PFAM),PTHR11850 (PANTHER),PTHR11850:SF24 (PANTHER),NON_CYTOPLASMIC_DOMAIN (PHOBIUS),TRANSMEMBRANE (PHOBIUS),CYTOPLASMIC_DOMAIN (PHOBIUS),IPR001356 (PROSITE_PROFILES), IPR009057 (SUPERFAMILY)	F:GO:0003677, P:GO:0006355	F:DNA binding, P:regulation of transcription, DNA-templated	20
0	homeobox protein nkx-	371	8.0E-66	74.35	19	Echinococcus multilocularis	GO:0005634,GO:0043565,GO:0001776,GO:0002317,GO:0003007,GO:0006641,GO:0022612,GO:0030225,GO:0035050,GO:0042127,GO:0042475,GO:0043367,GO:0045944,GO:0048535,GO:0048536,GO:0048541,GO:0048621,GO:0048738, GO:0050900	nucleus,sequence-specific DNA binding,leukocyte homeostasis,plasma cell differentiation,heart morphogenesis,triglyceride metabolic process,gland morphogenesis,macrophage differentiation,embryonic heart tube development,regulation of cell proliferation,odontogenesis of dentin-containing tooth,CD4-positive, alpha-beta T cell differentiation,positive regulation of transcription from RNA polymerase I…	C,F,P,P,P,P,P,P,P,P,P,P,P,P,P,P,P,P, P	IPR020479 (PRINTS),IPR001356 (SMART),IPR001356 (PFAM),IPR009057 (G3DSA:1.10.10.GENE3D),PTHR24340 (PANTHER),PTHR24340:SF9 (PANTHER),IPR017970 (PROSITE_PATTERNS),IPR001356 (PROSITE_PROFILES), IPR009057 (SUPERFAMILY)	F:GO:0003677,F:GO:0043565, P:GO:0006355	F:DNA binding,F:sequence-specific DNA binding, P:regulation of transcription, DNA-templated	20
0	homeobox protein orthopedia	555	6.2E-74	85.65	7	Echinococcus granulosus	GO:0005634,GO:0043565,GO:0002052,GO:0006355,GO:0021879,GO:0021979, GO:0021985	nucleus,sequence-specific DNA binding,positive regulation of neuroblast proliferation,regulation of transcription, DNA-templated,forebrain neuron differentiation,hypothalamus cell differentiation, neurohypophysis development	C,F,P,P,P,P, P	IPR001356 (SMART),IPR009057 (G3DSA:1.10.10.GENE3D),IPR001356 (PFAM),PTHR24329:SF274 (PANTHER),PTHR24329 (PANTHER),IPR001356 (PROSITE_PROFILES), IPR009057 (SUPERFAMILY)	F:GO:0003677	F:DNA binding	20
0	homeobox protein partial	284	2.8E-83	78.95	12	Echinococcus granulosus	GO:0005634,GO:0005515,GO:0043565,GO:0006355,GO:0009952,GO:0021542,GO:0021796,GO:0021846,GO:0021885,GO:0030182,GO:0042493, GO:0072001	nucleus,protein binding,sequence-specific DNA binding,regulation of transcription, DNA-templated,anterior/posterior pattern specification,dentate gyrus development,cerebral cortex regionalization,cell proliferation in forebrain,forebrain cell migration,neuron differentiation,response to drug, renal system development	C,F,F,P,P,P,P,P,P,P,P, P	IPR000047 (PRINTS),IPR020479 (PRINTS),IPR001356 (SMART),IPR001356 (PFAM),IPR009057 (G3DSA:1.10.10.GENE3D),PTHR24339:SF24 (PANTHER),PTHR24339 (PANTHER),IPR017970 (PROSITE_PATTERNS),IPR001356 (PROSITE_PROFILES), IPR009057 (SUPERFAMILY)	F:GO:0003677,P:GO:0006355, F:GO:0043565	F:DNA binding,P:regulation of transcription, DNA-templated, F:sequence-specific DNA binding	20
0	homeobox protein smox-5	362	1.2E-98	71.55	10	Echinococcus granulosus	GO:0005634,GO:0005667,GO:0003700,GO:0043565,GO:0001947,GO:0008285,GO:0021522,GO:0021920,GO:0045665, GO:0048664	nucleus,transcription factor complex,sequence-specific DNA binding transcription factor activity,sequence-specific DNA binding,heart looping,negative regulation of cell proliferation,spinal cord motor neuron differentiation,regulation of transcription from RNA polymerase II promoter involved in spinal cord association neuron specification,negative regulation of neuron differentiation, neuron fate…	C,C,F,F,P,P,P,P,P, P	Coil (COILS),IPR001356 (SMART),IPR001356 (PFAM),IPR009057 (G3DSA:1.10.10.GENE3D),PTHR24336 (PANTHER),IPR017970 (PROSITE_PATTERNS),IPR001356 (PROSITE_PROFILES), IPR009057 (SUPERFAMILY)	F:GO:0003677,P:GO:0006355, F:GO:0043565	F:DNA binding,P:regulation of transcription, DNA-templated, F:sequence-specific DNA binding	20
0	homeotic protein female sterile	429	2.2E-170	61.45	0	Echinococcus multilocularis				Coil (COILS)	no GO terms	no GO terms	20
0	homocysteine-responsive endoplasmic reticulum-resident ubiquitin-like domain member 2 protein	362	1.4E-92	60.5	0	Echinococcus granulosus				IPR000626 (SMART),IPR000626 (PFAM),G3DSA:3.10.20.90 (GENE3D),PTHR12943 (PANTHER),NON_CYTOPLASMIC_DOMAIN (PHOBIUS),CYTOPLASMIC_DOMAIN (PHOBIUS),TRANSMEMBRANE (PHOBIUS),IPR000626 (PROSITE_PROFILES), IPR029071 (SUPERFAMILY)	F:GO:0005515	F:protein binding	20
0	hyccin domain containing protein	508	1.3E-104	53.17	0	Echinococcus multilocularis				no IPS match	no IPS match	no IPS match	6
0	hydrophobic ligand binding protein	70	2.1E-7	60.0	0	Echinococcus granulosus				IPR008860 (PFAM),SIGNAL_PEPTIDE_N_REGION (PHOBIUS),SIGNAL_PEPTIDE_C_REGION (PHOBIUS),NON_CYTOPLASMIC_DOMAIN (PHOBIUS),SIGNAL_PEPTIDE_H_REGION (PHOBIUS),SIGNAL_PEPTIDE (PHOBIUS),SignalP-TM (SIGNALP_GRAM_POSITIVE),SignalP-noTM (SIGNALP_EUK),SignalP-TM (SIGNALP_GRAM_NEGATIVE), TMhelix (TMHMM)	no GO terms	no GO terms	2
0	hypothetical protein EGR_00623	376	2.6E-63	57.0	0	Echinococcus granulosus				no IPS match	no IPS match	no IPS match	3
0	hypothetical protein EGR_01672	218	5.6E-59	67.0	0	Echinococcus granulosus				CYTOPLASMIC_DOMAIN (PHOBIUS),NON_CYTOPLASMIC_DOMAIN (PHOBIUS),TRANSMEMBRANE (PHOBIUS), TMhelix (TMHMM)	no GO terms	no GO terms	3
0	hypothetical protein EGR_02291	267	1.0E-55	55.25	0	Echinococcus granulosus				no IPS match	no IPS match	no IPS match	4
0	hypothetical protein EGR_03170	317	9.2E-26	63.75	0	Echinococcus granulosus				no IPS match	no IPS match	no IPS match	4
0	hypothetical protein EGR_03425	171	1.3E-24	64.67	1	Echinococcus granulosus				no IPS match	no IPS match	no IPS match	3
0	hypothetical protein EGR_03635	172	5.9E-26	54.25	0	Echinococcus granulosus				no IPS match	no IPS match	no IPS match	4
0	hypothetical protein EGR_04005	642	0.0E0	79.67	0	Echinococcus granulosus				SSF52047 (SUPERFAMILY)	no GO terms	no GO terms	3
0	hypothetical protein EGR_04236	333	7.1E-87	59.33	0	Echinococcus granulosus				no IPS match	no IPS match	no IPS match	3
0	hypothetical protein EGR_04483	574	1.4E-86	57.0	0	Echinococcus granulosus				no IPS match	no IPS match	no IPS match	4
0	hypothetical protein EGR_04545	697	8.0E-81	49.5	0	Echinococcus granulosus				no IPS match	no IPS match	no IPS match	4
0	hypothetical protein EGR_05249	618	0.0E0	45.55	0	Echinococcus granulosus				NON_CYTOPLASMIC_DOMAIN (PHOBIUS),SIGNAL_PEPTIDE_C_REGION (PHOBIUS),SIGNAL_PEPTIDE (PHOBIUS),SIGNAL_PEPTIDE_H_REGION (PHOBIUS),SIGNAL_PEPTIDE_N_REGION (PHOBIUS), SignalP-noTM (SIGNALP_EUK)	no GO terms	no GO terms	20
0	hypothetical protein EGR_05297	973	1.2E-97	52.5	0	Echinococcus granulosus				Coil (COILS), Coil (COILS)	no GO terms	no GO terms	4
0	hypothetical protein EGR_05749	255	6.1E-88	68.25	0	Echinococcus granulosus				no IPS match	no IPS match	no IPS match	4
0	hypothetical protein EGR_05806	991	5.4E-92	53.83	0	Echinococcus granulosus				Coil (COILS), Coil (COILS)	no GO terms	no GO terms	6
0	hypothetical protein EGR_06063	615	1.8E-127	75.25	1	Echinococcus granulosus				IPR001101 (SMART),IPR001101 (G3DSA:3.90.1290.GENE3D), IPR001101 (SUPERFAMILY)	C:GO:0005856	C:cytoskeleton	4
0	hypothetical protein EGR_06128	313	1.9E-20	57.75	0	Echinococcus granulosus				IPR029299 (PFAM)	no GO terms	no GO terms	4
0	hypothetical protein EGR_06359	420	9.3E-93	59.75	0	Echinococcus granulosus				no IPS match	no IPS match	no IPS match	4
0	hypothetical protein EGR_07682	154	9.3E-27	61.75	0	Echinococcus granulosus				no IPS match	no IPS match	no IPS match	4
0	hypothetical protein EGR_07874	260	1.4E-71	59.83	0	Echinococcus granulosus				TRANSMEMBRANE (PHOBIUS),NON_CYTOPLASMIC_DOMAIN (PHOBIUS),NON_CYTOPLASMIC_DOMAIN (PHOBIUS),TRANSMEMBRANE (PHOBIUS),TRANSMEMBRANE (PHOBIUS),TRANSMEMBRANE (PHOBIUS),NON_CYTOPLASMIC_DOMAIN (PHOBIUS),CYTOPLASMIC_DOMAIN (PHOBIUS),CYTOPLASMIC_DOMAIN (PHOBIUS),TRANSMEMBRANE (PHOBIUS),CYTOPLASMIC_DOMAIN (PHOBIUS),TMhelix (TMHMM),TMhelix (TMHMM),TMhelix (TMHMM),TMhelix (TMHMM), TMhelix (TMHMM)	no GO terms	no GO terms	6
0	hypothetical protein EGR_07941	442	0.0E0	61.8	0	Echinococcus granulosus				no IPS match	no IPS match	no IPS match	5
0	hypothetical protein EGR_07951	359	2.4E-47	58.33	0	Echinococcus granulosus				no IPS match	no IPS match	no IPS match	3
0	hypothetical protein EGR_07952	495	2.1E-77	52.25	0	Echinococcus granulosus				no IPS match	no IPS match	no IPS match	4
0	hypothetical protein EGR_08007	154	1.3E-48	85.4	0	Echinococcus granulosus				CYTOPLASMIC_DOMAIN (PHOBIUS),TRANSMEMBRANE (PHOBIUS),NON_CYTOPLASMIC_DOMAIN (PHOBIUS),TRANSMEMBRANE (PHOBIUS),CYTOPLASMIC_DOMAIN (PHOBIUS),TMhelix (TMHMM), TMhelix (TMHMM)	no GO terms	no GO terms	5
0	hypothetical protein EGR_08200	715	1.3E-125	62.8	2	Echinococcus granulosus				Coil (COILS),IPR001715 (G3DSA:1.10.418.GENE3D),NON_CYTOPLASMIC_DOMAIN (PHOBIUS),CYTOPLASMIC_DOMAIN (PHOBIUS),TRANSMEMBRANE (PHOBIUS), IPR001715 (SUPERFAMILY)	F:GO:0005515	F:protein binding	10
0	hypothetical protein EGR_08464	260	1.8E-11	47.33	0	Echinococcus granulosus				no IPS match	no IPS match	no IPS match	3
0	hypothetical protein EGR_09197	569	1.0E-44	45.75	0	Echinococcus granulosus				no IPS match	no IPS match	no IPS match	4
0	hypothetical protein EGR_09211	982	9.3E-68	51.0	0	Echinococcus granulosus				no IPS match	no IPS match	no IPS match	3
0	hypothetical protein EGR_09310	251	4.4E-80	64.67	0	Echinococcus granulosus				TRANSMEMBRANE (PHOBIUS),TRANSMEMBRANE (PHOBIUS),NON_CYTOPLASMIC_DOMAIN (PHOBIUS),TRANSMEMBRANE (PHOBIUS),CYTOPLASMIC_DOMAIN (PHOBIUS),NON_CYTOPLASMIC_DOMAIN (PHOBIUS),CYTOPLASMIC_DOMAIN (PHOBIUS),CYTOPLASMIC_DOMAIN (PHOBIUS),TRANSMEMBRANE (PHOBIUS),NON_CYTOPLASMIC_DOMAIN (PHOBIUS),TRANSMEMBRANE (PHOBIUS),TMhelix (TMHMM),TMhelix (TMHMM),TMhelix (TMHMM),TMhelix (TMHMM), TMhelix (TMHMM)	no GO terms	no GO terms	3
0	hypothetical protein EgrG_000068300	410	5.8E-87	49.9	0	Echinococcus granulosus				no IPS match	no IPS match	no IPS match	20
0	hypothetical protein EgrG_000097000	410	3.7E-161	66.63	0	Echinococcus granulosus				no IPS match	no IPS match	no IPS match	8
0	hypothetical protein EgrG_000103600	813	0.0E0	59.63	0	Echinococcus granulosus				SIGNAL_PEPTIDE (PHOBIUS),CYTOPLASMIC_DOMAIN (PHOBIUS),SIGNAL_PEPTIDE_H_REGION (PHOBIUS),NON_CYTOPLASMIC_DOMAIN (PHOBIUS),SIGNAL_PEPTIDE_N_REGION (PHOBIUS),SIGNAL_PEPTIDE_C_REGION (PHOBIUS),TRANSMEMBRANE (PHOBIUS),SignalP-noTM (SIGNALP_EUK), TMhelix (TMHMM)	no GO terms	no GO terms	8
0	hypothetical protein EgrG_000165400	217	2.9E-48	57.0	0	Echinococcus granulosus				no IPS match	no IPS match	no IPS match	4
0	hypothetical protein EgrG_000230800	226	4.1E-77	70.0	0	Echinococcus granulosus				CYTOPLASMIC_DOMAIN (PHOBIUS),NON_CYTOPLASMIC_DOMAIN (PHOBIUS),TRANSMEMBRANE (PHOBIUS), TMhelix (TMHMM)	no GO terms	no GO terms	4
0	hypothetical protein EgrG_000243300	203	2.6E-40	58.25	0	Echinococcus granulosus				no IPS match	no IPS match	no IPS match	4
0	hypothetical protein EgrG_000364500	422	6.1E-39	47.0	0	Echinococcus granulosus				Coil (COILS), SignalP-TM (SIGNALP_GRAM_POSITIVE)	no GO terms	no GO terms	5
0	hypothetical protein EgrG_000410300	5326	0.0E0	54.5	0	Echinococcus granulosus				Coil (COILS),Coil (COILS),Coil (COILS),Coil (COILS),Coil (COILS),Coil (COILS),Coil (COILS),NON_CYTOPLASMIC_DOMAIN (PHOBIUS),CYTOPLASMIC_DOMAIN (PHOBIUS),TRANSMEMBRANE (PHOBIUS), TMhelix (TMHMM)	no GO terms	no GO terms	6
0	hypothetical protein EgrG_000461500	199	6.0E-24	63.75	0	Echinococcus granulosus				no IPS match	no IPS match	no IPS match	4
0	hypothetical protein EgrG_000467300	211	2.7E-52	60.75	0	Echinococcus granulosus				no IPS match	no IPS match	no IPS match	4
0	hypothetical protein EgrG_000570900	1148	0.0E0	52.75	2	Echinococcus granulosus				Coil (COILS)	no GO terms	no GO terms	8
0	hypothetical protein EgrG_000583000	1182	0.0E0	54.14	2	Echinococcus granulosus				TRANSMEMBRANE (PHOBIUS),NON_CYTOPLASMIC_DOMAIN (PHOBIUS),NON_CYTOPLASMIC_DOMAIN (PHOBIUS),TRANSMEMBRANE (PHOBIUS),CYTOPLASMIC_DOMAIN (PHOBIUS), TMhelix (TMHMM)	no GO terms	no GO terms	14
0	hypothetical protein EgrG_000615200	310	1.7E-79	61.4	0	Echinococcus granulosus				no IPS match	no IPS match	no IPS match	5
0	hypothetical protein EgrG_000623300	737	0.0E0	81.0	0	Echinococcus granulosus				no IPS match	no IPS match	no IPS match	4
0	hypothetical protein EgrG_000641300	159	7.5E-73	80.67	0	Echinococcus granulosus				CYTOPLASMIC_DOMAIN (PHOBIUS),NON_CYTOPLASMIC_DOMAIN (PHOBIUS),TRANSMEMBRANE (PHOBIUS), TMhelix (TMHMM)	no GO terms	no GO terms	3
0	hypothetical protein EgrG_000673800	451	2.1E-78	71.75	0	Echinococcus granulosus				no IPS match	no IPS match	no IPS match	4
0	hypothetical protein EgrG_000697800	476	2.0E-148	54.95	0	Echinococcus granulosus				G3DSA:2.60.210.10 (GENE3D), IPR008974 (SUPERFAMILY)	F:GO:0005515	F:protein binding	20
0	hypothetical protein EgrG_000726000	2141	0.0E0	55.5	0	Echinococcus granulosus				no IPS match	no IPS match	no IPS match	6
0	hypothetical protein EgrG_000770400	157	9.2E-7	67.33	0	Echinococcus granulosus				Coil (COILS), IPR000048 (PROSITE_PROFILES)	F:GO:0005515	F:protein binding	3
0	hypothetical protein EgrG_000775300	765	0.0E0	72.75	0	Echinococcus granulosus				no IPS match	no IPS match	no IPS match	4
0	hypothetical protein EgrG_000791800	680	8.4E-107	53.0	0	Echinococcus granulosus				no IPS match	no IPS match	no IPS match	11
0	hypothetical protein EgrG_000815000	341	2.2E-116	55.43	0	Echinococcus granulosus				NON_CYTOPLASMIC_DOMAIN (PHOBIUS),TRANSMEMBRANE (PHOBIUS),CYTOPLASMIC_DOMAIN (PHOBIUS), TMhelix (TMHMM)	no GO terms	no GO terms	7
0	hypothetical protein EgrG_000845700	137	1.2E-35	68.75	0	Echinococcus granulosus				NON_CYTOPLASMIC_DOMAIN (PHOBIUS),CYTOPLASMIC_DOMAIN (PHOBIUS), TRANSMEMBRANE (PHOBIUS)	no GO terms	no GO terms	4
0	hypothetical protein EgrG_000858800	162	2.4E-38	66.0	0	Echinococcus granulosus				no IPS match	no IPS match	no IPS match	3
0	hypothetical protein EgrG_000863700	828	5.4E-59	48.25	0	Echinococcus granulosus				no IPS match	no IPS match	no IPS match	4
0	hypothetical protein EgrG_000883800	603	1.3E-41	52.5	0	Echinococcus granulosus				Coil (COILS),Coil (COILS),PF15236 (PFAM), SignalP-TM (SIGNALP_GRAM_POSITIVE)	no GO terms	no GO terms	4
0	hypothetical protein EgrG_000903000	385	3.2E-25	46.0	3	Echinococcus granulosus				no IPS match	no IPS match	no IPS match	3
0	hypothetical protein EgrG_000911300	737	3.8E-174	73.14	0	Echinococcus granulosus				IPR013243 (PFAM), IPR013243 (PROSITE_PROFILES)	no GO terms	no GO terms	7
0	hypothetical protein EgrG_000962600	194	1.6E-43	66.0	0	Echinococcus granulosus				TRANSMEMBRANE (PHOBIUS),NON_CYTOPLASMIC_DOMAIN (PHOBIUS),CYTOPLASMIC_DOMAIN (PHOBIUS), TMhelix (TMHMM)	no GO terms	no GO terms	4
0	hypothetical protein EgrG_000990300	1440	0.0E0	58.33	0	Echinococcus granulosus				Coil (COILS),Coil (COILS),Coil (COILS),Coil (COILS),Coil (COILS),Coil (COILS),Coil (COILS),Coil (COILS),Coil (COILS),Coil (COILS),Coil (COILS),Coil (COILS),Coil (COILS), SSF57997 (SUPERFAMILY)	no GO terms	no GO terms	3
0	hypothetical protein EgrG_001056500	534	2.5E-177	57.71	0	Echinococcus granulosus				Coil (COILS), Coil (COILS)	no GO terms	no GO terms	7
0	hypothetical protein EgrG_001056700	565	3.7E-14	47.0	0	Echinococcus granulosus				no IPS match	no IPS match	no IPS match	4
0	hypothetical protein EgrG_001078700	179	2.9E-45	73.25	0	Echinococcus granulosus				SignalP-TM (SIGNALP_GRAM_POSITIVE)	no GO terms	no GO terms	4
0	hypothetical protein EgrG_001080900	972	1.1E-121	55.6	0	Echinococcus granulosus				no IPS match	no IPS match	no IPS match	5
0	hypothetical protein EgrG_001188200	619	1.8E-126	60.25	0	Echinococcus granulosus				no IPS match	no IPS match	no IPS match	4
0	hypothetical protein EmuJ_000728610	225	5.1E-47	58.33	0	Echinococcus multilocularis				no IPS match	no IPS match	no IPS match	3
0	hypothetical protein HmN_000597600	70	2.1E-25	60.45	0	Hymenolepis microstoma				no IPS match	no IPS match	no IPS match	20
0	hypothetical protein HmN_000654600	241	1.3E-42	57.5	0	Hymenolepis microstoma				TRANSMEMBRANE (PHOBIUS),NON_CYTOPLASMIC_DOMAIN (PHOBIUS),CYTOPLASMIC_DOMAIN (PHOBIUS),CYTOPLASMIC_DOMAIN (PHOBIUS),TRANSMEMBRANE (PHOBIUS),TMhelix (TMHMM), TMhelix (TMHMM)	no GO terms	no GO terms	4
0	hypothetical protein HmN_000896500	830	4.7E-44	54.89	0	Hymenolepis microstoma				Coil (COILS), IPR021622 (PFAM)	no GO terms	no GO terms	9
0	immunogenic protein	84	1.4E-27	63.85	8	Echinococcus granulosus				IPR002048 (SMART),IPR011992 (PFAM),IPR011992 (G3DSA:1.10.238.GENE3D),IPR018247 (PROSITE_PATTERNS),IPR002048 (PROSITE_PROFILES), SSF47473 (SUPERFAMILY)	F:GO:0005509	F:calcium ion binding	20
0	immunogenic protein ts11	148	2.0E-30	63.4	2	Echinococcus granulosus				G3DSA:3.10.450.10 (GENE3D),CYTOPLASMIC_DOMAIN (PHOBIUS),TRANSMEMBRANE (PHOBIUS),NON_CYTOPLASMIC_DOMAIN (PHOBIUS),SSF54403 (SUPERFAMILY), TMhelix (TMHMM)	no GO terms	no GO terms	5
0	immunoglobulin e set	427	6.4E-85	55.8	1	Echinococcus granulosus	GO:0090304	nucleic acid metabolic process	P	IPR000008 (G3DSA:2.60.40.GENE3D), IPR000008 (SUPERFAMILY)	F:GO:0005515	F:protein binding	20
0	immunoglobulin subtype	369	2.4E-132	57.0	0	Echinococcus multilocularis				IPR003599 (SMART),PF13895 (PFAM),IPR013783 (G3DSA:2.60.40.GENE3D),IPR013783 (G3DSA:2.60.40.GENE3D),IPR007110 (PROSITE_PROFILES), SSF48726 (SUPERFAMILY)	F:GO:0005515	F:protein binding	6
0	immunoglobulin-like domain-containing protein	262	4.7E-105	51.05	0	Echinococcus multilocularis				IPR003599 (SMART),IPR013783 (G3DSA:2.60.40.GENE3D),PF13895 (PFAM),SIGNAL_PEPTIDE_C_REGION (PHOBIUS),SIGNAL_PEPTIDE_H_REGION (PHOBIUS),NON_CYTOPLASMIC_DOMAIN (PHOBIUS),SIGNAL_PEPTIDE_N_REGION (PHOBIUS),SIGNAL_PEPTIDE (PHOBIUS),IPR007110 (PROSITE_PROFILES),SignalP-noTM (SIGNALP_EUK), SSF48726 (SUPERFAMILY)	F:GO:0005515	F:protein binding	20
0	inhibitor of growth protein	286	6.7E-105	79.15	20	Echinococcus granulosus	GO:0005794,GO:0016580,GO:0016602,GO:0003677,GO:0003682,GO:0008270,GO:0032403,GO:0035064,GO:0035091,GO:0007141,GO:0007286,GO:0008285,GO:0016568,GO:0030317,GO:0030511,GO:0043065,GO:0045893,GO:0048133,GO:0072520, GO:2001234	Golgi apparatus,Sin3 complex,CCAAT-binding factor complex,DNA binding,chromatin binding,zinc ion binding,protein complex binding,methylated histone binding,phosphatidylinositol binding,male meiosis I,spermatid development,negative regulation of cell proliferation,chromatin modification,sperm motility,positive regulation of transforming growth factor beta receptor signaling pathway,positive regula…	C,C,C,F,F,F,F,F,F,P,P,P,P,P,P,P,P,P,P, P	IPR001965 (SMART),IPR019787 (PFAM),IPR013083 (G3DSA:3.30.40.GENE3D),IPR028651 (PANTHER),IPR019786 (PROSITE_PATTERNS),IPR019787 (PROSITE_PROFILES), IPR011011 (SUPERFAMILY)	F:GO:0008270,F:GO:0005515,P:GO:0016568, C:GO:0005634	F:zinc ion binding,F:protein binding,P:chromatin modification, C:nucleus	20
0	inhibitory pou	247	4.6E-92	69.85	1	Echinococcus granulosus	GO:0003677	DNA binding	F	IPR013847 (PRINTS),IPR000327 (SMART),IPR001356 (SMART),IPR000327 (PFAM),IPR009057 (G3DSA:1.10.10.GENE3D),IPR010982 (G3DSA:1.10.260.GENE3D),IPR001356 (PFAM),IPR015584 (PTHR11636:PANTHER),PTHR11636 (PANTHER),IPR000327 (PROSITE_PATTERNS),IPR017970 (PROSITE_PATTERNS),IPR000327 (PROSITE_PATTERNS),IPR000327 (PROSITE_PROFILES),IPR001356 (PROSITE_PROFILES),IPR010982 (SUPERFAMILY), IPR009057 (SUPERFAMILY)	F:GO:0003677,F:GO:0003700,P:GO:0006355, F:GO:0043565	F:DNA binding,F:sequence-specific DNA binding transcription factor activity,P:regulation of transcription, DNA-templated, F:sequence-specific DNA binding	20
0	innexin unc-9	332	6.8E-109	66.4	3	Hymenolepis microstoma	GO:0016020,GO:0030054, GO:0006810	membrane,cell junction, transport	C,C, P	IPR000990 (PRINTS),IPR000990 (PFAM),IPR000990 (PANTHER),PTHR11893:SF0 (PANTHER),CYTOPLASMIC_DOMAIN (PHOBIUS),TRANSMEMBRANE (PHOBIUS),TRANSMEMBRANE (PHOBIUS),CYTOPLASMIC_DOMAIN (PHOBIUS),NON_CYTOPLASMIC_DOMAIN (PHOBIUS),IPR000990 (PROSITE_PROFILES),TMhelix (TMHMM), TMhelix (TMHMM)	C:GO:0005921	C:gap junction	20
0	insulin gene enhancer protein isl- partial	745	2.2E-172	68.3	4	Echinococcus granulosus	GO:0005634,GO:0008270,GO:0043565, GO:0006355	nucleus,zinc ion binding,sequence-specific DNA binding, regulation of transcription, DNA-templated	C,F,F, P	IPR001356 (SMART),IPR001781 (SMART),IPR001781 (G3DSA:2.10.110.GENE3D),IPR001356 (PFAM),IPR001781 (PFAM),IPR001781 (G3DSA:2.10.110.GENE3D),IPR009057 (G3DSA:1.10.10.GENE3D),PTHR24204 (PANTHER),IPR001781 (PROSITE_PATTERNS),IPR017970 (PROSITE_PATTERNS),IPR001781 (PROSITE_PATTERNS),IPR001356 (PROSITE_PROFILES),IPR001781 (PROSITE_PROFILES),IPR001781 (PROSITE_PROFILES),SSF57716 (SUPERFAMILY), IPR009057 …	F:GO:0003677,F:GO:0008270,P:GO:0006355, F:GO:0043565	F:DNA binding,F:zinc ion binding,P:regulation of transcription, DNA-templated, F:sequence-specific DNA binding	20
0	insulin-like protein	170	7.7E-55	61.54	2	Echinococcus multilocularis				IPR022352 (PRINTS),IPR016179 (SMART),IPR016179 (G3DSA:1.10.100.GENE3D),IPR022353 (PROSITE_PATTERNS), IPR016179 (SUPERFAMILY)	C:GO:0005576, F:GO:0005179	C:extracellular region, F:hormone activity	13
0	insulin-like protein	191	4.4E-47	60.31	2	Echinococcus multilocularis				IPR016179 (SMART),IPR016179 (G3DSA:1.10.100.GENE3D),IPR022353 (PROSITE_PATTERNS), IPR016179 (SUPERFAMILY)	F:GO:0005179, C:GO:0005576	F:hormone activity, C:extracellular region	13
0	integral membrane protein	152	7.4E-19	71.82	1	Echinococcus granulosus	GO:0016021	integral component of membrane	C	IPR000301 (PRINTS),IPR018499 (PFAM),PTHR19282 (PANTHER),NON_CYTOPLASMIC_DOMAIN (PHOBIUS),TRANSMEMBRANE (PHOBIUS),CYTOPLASMIC_DOMAIN (PHOBIUS),TRANSMEMBRANE (PHOBIUS),TRANSMEMBRANE (PHOBIUS),NON_CYTOPLASMIC_DOMAIN (PHOBIUS),CYTOPLASMIC_DOMAIN (PHOBIUS),TRANSMEMBRANE (PHOBIUS),CYTOPLASMIC_DOMAIN (PHOBIUS),TMhelix (TMHMM),TMhelix (TMHMM),TMhelix (TMHMM), TMhelix (TMHMM)	C:GO:0016021	C:integral component of membrane	11
0	iroquois-class homeodomain protein irx-6	375	5.6E-61	69.05	3	Echinococcus multilocularis	GO:0005634,GO:0043565, GO:0006355	nucleus,sequence-specific DNA binding, regulation of transcription, DNA-templated	C,F, P	IPR001356 (SMART),IPR009057 (G3DSA:1.10.10.GENE3D),IPR008422 (PFAM),PTHR11211 (PANTHER),IPR017970 (PROSITE_PATTERNS),IPR001356 (PROSITE_PROFILES), IPR009057 (SUPERFAMILY)	F:GO:0003677,P:GO:0006355, F:GO:0043565	F:DNA binding,P:regulation of transcription, DNA-templated, F:sequence-specific DNA binding	20
0	iroquois-class homeodomain protein irx-6	295	6.1E-85	77.9	3	Echinococcus granulosus	GO:0005634,GO:0043565, GO:0006355	nucleus,sequence-specific DNA binding, regulation of transcription, DNA-templated	C,F, P	IPR001356 (SMART),IPR008422 (PFAM),IPR009057 (G3DSA:1.10.10.GENE3D),PTHR11211 (PANTHER),IPR017970 (PROSITE_PATTERNS),IPR001356 (PROSITE_PROFILES), IPR009057 (SUPERFAMILY)	F:GO:0003677,P:GO:0006355, F:GO:0043565	F:DNA binding,P:regulation of transcription, DNA-templated, F:sequence-specific DNA binding	20
0	irregular chiasm c roughest protein	277	1.4E-81	62.75	0	Echinococcus multilocularis				IPR013783 (G3DSA:2.60.40.GENE3D)	no GO terms	no GO terms	4
0	isoform c	979	0.0E0	50.5	0	Echinococcus granulosus				IPR002110 (SMART),IPR020683 (G3DSA:1.25.40.GENE3D),IPR020683 (PFAM),IPR002110 (PFAM),IPR020683 (G3DSA:1.25.40.GENE3D),PTHR24198 (PANTHER),NON_CYTOPLASMIC_DOMAIN (PHOBIUS),SIGNAL_PEPTIDE_N_REGION (PHOBIUS),SIGNAL_PEPTIDE (PHOBIUS),SIGNAL_PEPTIDE_H_REGION (PHOBIUS),SIGNAL_PEPTIDE_C_REGION (PHOBIUS),IPR002110 (PROSITE_PROFILES),IPR020683 (PROSITE_PROFILES), IPR020683 (SUPERFAMILY)	F:GO:0005515	F:protein binding	20
0	kelch domain-containing protein 10 homolog	574	0.0E0	45.8	0	Echinococcus granulosus				IPR006652 (PFAM),IPR015915 (G3DSA:2.120.10.GENE3D),PTHR23244 (PANTHER),PTHR23244:SF33 (PANTHER), SSF117281 (SUPERFAMILY)	F:GO:0005515	F:protein binding	20
0	kinesin-like protein kif13a isoform x2	429	1.6E-163	53.3	13	Echinococcus multilocularis	GO:0005794,GO:0015630,GO:0044430,GO:0098588,GO:0005515,GO:0017111,GO:0006886,GO:0007018,GO:0016043,GO:0016192,GO:0016482,GO:1902580, GO:1902582	Golgi apparatus,microtubule cytoskeleton,cytoskeletal part,bounding membrane of organelle,protein binding,nucleoside-triphosphatase activity,intracellular protein transport,microtubule-based movement,cellular component organization,vesicle-mediated transport,cytoplasmic transport,single-organism cellular localization, single-organism intracellular transport	C,C,C,C,F,F,P,P,P,P,P,P, P	IPR022164 (PFAM),IPR027640 (PANTHER), PTHR24115:SF345 (PANTHER)	C:GO:0005871,P:GO:0007018, F:GO:0003777	C:kinesin complex,P:microtubule-based movement, F:microtubule motor activity	20
0	kinesin-like protein kif26a	1603	0.0E0	55.9	1	Echinococcus granulosus	GO:0005488	binding	F	IPR001752 (PFAM),IPR001752 (G3DSA:3.40.850.GENE3D),IPR027640 (PANTHER),PTHR24115:SF371 (PANTHER),PTHR24115:SF371 (PANTHER),IPR027640 (PANTHER), IPR027417 (SUPERFAMILY)	F:GO:0003777,P:GO:0007018,F:GO:0008017,F:GO:0005524, C:GO:0005871	F:microtubule motor activity,P:microtubule-based movement,F:microtubule binding,F:ATP binding, C:kinesin complex	20
0	klraq and ttkrsyedq domain containing protein	487	3.8E-121	61.29	0	Echinococcus granulosus				Coil (COILS),Coil (COILS),IPR019343 (PFAM), IPR019348 (PFAM)	no GO terms	no GO terms	7
0	krueppel factor 5	466	1.0E-158	83.3	19	Echinococcus multilocularis	GO:0005654,GO:0005794,GO:0005886,GO:0000978,GO:0001077,GO:0008134,GO:0046872,GO:0000122,GO:0001525,GO:0006366,GO:0008284,GO:0030033,GO:0032534,GO:0035914,GO:0045600,GO:0045944,GO:0060576,GO:0071407, GO:1901653	nucleoplasm,Golgi apparatus,plasma membrane,RNA polymerase II core promoter proximal region sequence-specific DNA binding,RNA polymerase II core promoter proximal region sequence-specific DNA binding transcription factor activity involved in positive regulation of transcription,transcription factor binding,metal ion binding,negative regulation of transcription from RNA polymerase II promoter,angi…	C,C,C,F,F,F,F,P,P,P,P,P,P,P,P,P,P,P, P	IPR015880 (SMART),IPR013087 (G3DSA:3.30.160.GENE3D),PF13465 (PFAM),IPR013087 (G3DSA:3.30.160.GENE3D),PTHR23223 (PANTHER),IPR007087 (PROSITE_PATTERNS),IPR007087 (PROSITE_PROFILES), SSF57667 (SUPERFAMILY)	F:GO:0003676, F:GO:0046872	F:nucleic acid binding, F:metal ion binding	20
0	krueppel-like factor 10	357	6.1E-167	79.85	2	Echinococcus granulosus	GO:0003676, GO:0046872	nucleic acid binding, metal ion binding	F, F	IPR015880 (SMART),IPR013087 (G3DSA:3.30.160.GENE3D),PF13465 (PFAM),IPR013087 (G3DSA:3.30.160.GENE3D),PTHR23223 (PANTHER),IPR007087 (PROSITE_PATTERNS),IPR007087 (PROSITE_PROFILES), SSF57667 (SUPERFAMILY)	F:GO:0003676, F:GO:0046872	F:nucleic acid binding, F:metal ion binding	20
0	krueppel-like factor 5	671	0.0E0	76.1	8	Echinococcus granulosus	GO:0043231,GO:0003676,GO:0046872,GO:0006357,GO:0040025,GO:0044763,GO:0045087, GO:0048522	intracellular membrane-bounded organelle,nucleic acid binding,metal ion binding,regulation of transcription from RNA polymerase II promoter,vulval development,single-organism cellular process,innate immune response, positive regulation of cellular process	C,F,F,P,P,P,P, P	IPR015880 (SMART),IPR013087 (G3DSA:3.30.160.GENE3D),PF13465 (PFAM),IPR013087 (G3DSA:3.30.160.GENE3D),PTHR23223 (PANTHER),PTHR23223:SF143 (PANTHER),IPR007087 (PROSITE_PATTERNS),IPR007087 (PROSITE_PROFILES), SSF57667 (SUPERFAMILY)	F:GO:0003676, F:GO:0046872	F:nucleic acid binding, F:metal ion binding	20
0	lag1 longevity assurance	609	9.3E-95	56.33	5	Echinococcus granulosus				no IPS match	no IPS match	no IPS match	6
0	lamino associated polypeptide 2 emerin	291	8.2E-73	49.89	0	Echinococcus granulosus				IPR003887 (PFAM),IPR011015 (G3DSA:1.10.720.GENE3D),CYTOPLASMIC_DOMAIN (PHOBIUS),NON_CYTOPLASMIC_DOMAIN (PHOBIUS),TRANSMEMBRANE (PHOBIUS),TRANSMEMBRANE (PHOBIUS),NON_CYTOPLASMIC_DOMAIN (PHOBIUS),IPR003887 (PROSITE_PROFILES),IPR011015 (SUPERFAMILY),TMhelix (TMHMM), TMhelix (TMHMM)	no GO terms	no GO terms	9
0	leucine rich repeat containing protein	440	2.7E-104	62.42	3	Echinococcus granulosus	GO:0005634,GO:0005488, GO:0006915	nucleus,binding, apoptotic process	C,F, P	IPR028002 (PFAM),PTHR23098:SF4 (PANTHER), IPR026753 (PANTHER)	C:GO:0005634, P:GO:0006915	C:nucleus, P:apoptotic process	12
0	leucine rich repeat containing protein 27	158	1.0E-18	78.33	0	Echinococcus granulosus				Coil (COILS)	no GO terms	no GO terms	3
0	leucine rich repeat domain containing protein	725	0.0E0	65.33	2	Echinococcus granulosus				IPR003591 (SMART),IPR001611 (PFAM),G3DSA:3.80.10.10 (GENE3D),PTHR24365 (PANTHER),SIGNAL_PEPTIDE_H_REGION (PHOBIUS),SIGNAL_PEPTIDE_C_REGION (PHOBIUS),SIGNAL_PEPTIDE_N_REGION (PHOBIUS),SIGNAL_PEPTIDE (PHOBIUS),NON_CYTOPLASMIC_DOMAIN (PHOBIUS),CYTOPLASMIC_DOMAIN (PHOBIUS),TRANSMEMBRANE (PHOBIUS),IPR001611 (PROSITE_PROFILES),IPR001611 (PROSITE_PROFILES),IPR001611 (PROSITE_PROFILES),IPR001611 (PROSITE…	F:GO:0005515	F:protein binding	6
0	leucine-rich repeat-containing protein 16c	549	3.4E-130	46.1	3	Echinococcus granulosus				G3DSA:3.80.10.10 (GENE3D),PTHR24112 (PANTHER), SSF52047 (SUPERFAMILY)	no GO terms	no GO terms	20
0	leucine-rich repeat-containing protein 48	181	2.9E-56	59.75	5	Echinococcus multilocularis	GO:0005737,GO:0016787,GO:0044237,GO:0044238, GO:0071704	cytoplasm,hydrolase activity,cellular metabolic process,primary metabolic process, organic substance metabolic process	C,F,P,P, P	Coil (COILS),PTHR10588:SF32 (PANTHER),PTHR10588 (PANTHER), SSF58113 (SUPERFAMILY)	no GO terms	no GO terms	20
0	lim homeobox protein lhx1	381	9.2E-81	54.0	4	Echinococcus multilocularis	GO:0005634,GO:0003677,GO:0006355, GO:0048513	nucleus,DNA binding,regulation of transcription, DNA-templated, organ development	C,F,P, P	IPR001781 (SMART),IPR001356 (SMART),IPR001356 (PFAM),IPR001781 (PFAM),IPR001781 (G3DSA:2.10.110.GENE3D),IPR009057 (G3DSA:1.10.10.GENE3D),PTHR24208:SF81 (PANTHER),PTHR24208 (PANTHER),IPR001781 (PROSITE_PATTERNS),IPR001356 (PROSITE_PROFILES),IPR001781 (PROSITE_PROFILES), IPR009057 (SUPERFAMILY)	F:GO:0008270, F:GO:0003677	F:zinc ion binding, F:DNA binding	20
0	lim homeobox protein lhx2 isoform x2	462	3.1E-84	47.8	6	Echinococcus granulosus	GO:0005488,GO:0006355,GO:0009653,GO:0009888,GO:0021537, GO:0030182	binding,regulation of transcription, DNA-templated,anatomical structure morphogenesis,tissue development,telencephalon development, neuron differentiation	F,P,P,P,P, P	IPR001781 (SMART),IPR001356 (SMART),IPR001781 (PFAM),IPR001356 (PFAM),IPR009057 (G3DSA:1.10.10.GENE3D),IPR001781 (G3DSA:2.10.110.GENE3D),PTHR24208:SF8 (PANTHER),PTHR24208 (PANTHER),IPR001781 (PROSITE_PATTERNS),IPR001356 (PROSITE_PROFILES),IPR001781 (PROSITE_PROFILES), IPR009057 (SUPERFAMILY)	F:GO:0008270, F:GO:0003677	F:zinc ion binding, F:DNA binding	20
0	liprin alpha 2	1377	0.0E0	70.4	7	Echinococcus granulosus	GO:0005829,GO:0048786,GO:0070062,GO:0005515,GO:0007160,GO:0007269, GO:0014047	cytosol,presynaptic active zone,extracellular exosome,protein binding,cell-matrix adhesion,neurotransmitter secretion, glutamate secretion	C,C,C,F,P,P, P	Coil (COILS),Coil (COILS),Coil (COILS),Coil (COILS),Coil (COILS),Coil (COILS),IPR001660 (SMART),IPR013761 (G3DSA:1.10.150.GENE3D),IPR021129 (PFAM),IPR029515 (PANTHER),IPR030442 (PTHR12587:PANTHER),IPR001660 (PROSITE_PROFILES),IPR001660 (PROSITE_PROFILES),IPR013761 (SUPERFAMILY), IPR013761 (SUPERFAMILY)	F:GO:0005515,C:GO:0045202, P:GO:0050808	F:protein binding,C:synapse, P:synapse organization	20
0	low density lipoprotein class cysteine rich	345	6.7E-54	55.63	0	Echinococcus multilocularis				IPR002172 (G3DSA:4.10.400.GENE3D),IPR002172 (PFAM),NON_CYTOPLASMIC_DOMAIN (PHOBIUS),CYTOPLASMIC_DOMAIN (PHOBIUS),TRANSMEMBRANE (PHOBIUS),IPR002172 (PROSITE_PROFILES),IPR002172 (SUPERFAMILY), TMhelix (TMHMM)	F:GO:0005515	F:protein binding	8
0	low quality protein: an1-type zinc finger protein 4	807	0.0E0	57.25	1	Echinococcus multilocularis	GO:0046872	metal ion binding	F	IPR019956 (PRINTS),IPR000058 (SMART),IPR000626 (SMART),IPR000626 (PFAM),IPR000058 (G3DSA:4.10.1110.GENE3D),G3DSA:3.10.20.90 (GENE3D),IPR000058 (PFAM),PTHR10666:SF109 (PANTHER),PTHR10666 (PANTHER),PTHR10666 (PANTHER),IPR000626 (PROSITE_PROFILES),IPR000058 (PROSITE_PROFILES),SSF118310 (SUPERFAMILY), IPR029071 (SUPERFAMILY)	F:GO:0008270, F:GO:0005515	F:zinc ion binding, F:protein binding	20
0	lys-63-specific deubiquitinase brcc36-like	314	1.5E-112	60.3	4	ubiquinone	GO:0016020,GO:0008137,GO:0009055, GO:0055114	membrane,NADH dehydrogenase (ubiquinone) activity,electron carrier activity, oxidation-reduction process	C,F,F, P	IPR000555 (SMART),G3DSA:3.40.140.10 (GENE3D),IPR000555 (PFAM),PF05071 (PFAM),PTHR10410 (PANTHER),PTHR10410:SF2 (PANTHER), SSF102712 (SUPERFAMILY)	F:GO:0005515	F:protein binding	20
0	lysine-specific histone demethylase 1b	903	1.7E-143	48.25	1	Echinococcus granulosus	GO:0008152	metabolic process	P	IPR011991 (G3DSA:1.10.10.GENE3D), IPR009057 (SUPERFAMILY)	F:GO:0003677	F:DNA binding	20
0	lysosomal-trafficking regulator	3378	0.0E0	53.2	6	Echinococcus granulosus				IPR000409 (SMART),IPR023362 (G3DSA:2.30.29.GENE3D),IPR000409 (G3DSA:1.10.1540.GENE3D),IPR015943 (G3DSA:2.130.10.GENE3D),IPR000409 (PFAM),PTHR13743 (PANTHER),CYTOPLASMIC_DOMAIN (PHOBIUS),NON_CYTOPLASMIC_DOMAIN (PHOBIUS),TRANSMEMBRANE (PHOBIUS),IPR000409 (PROSITE_PROFILES),SSF101898 (SUPERFAMILY),SSF50729 (SUPERFAMILY), IPR000409 (SUPERFAMILY)	F:GO:0005515	F:protein binding	20
0	macrophage mannose receptor 1-like	628	0.0E0	49.7	3	Echinococcus granulosus				IPR000001 (SMART),IPR001304 (SMART),G3DSA:2.40.20.10 (GENE3D),IPR016186 (G3DSA:3.10.100.GENE3D),IPR001304 (PFAM),IPR016186 (G3DSA:3.10.100.GENE3D),IPR000001 (PFAM),TRANSMEMBRANE (PHOBIUS),NON_CYTOPLASMIC_DOMAIN (PHOBIUS),CYTOPLASMIC_DOMAIN (PHOBIUS),IPR001304 (PROSITE_PROFILES),IPR000001 (PROSITE_PROFILES),IPR013806 (SUPERFAMILY),IPR016187 (SUPERFAMILY),IPR016187 (SUPERFAMILY), TMhelix (TMHMM)	no GO terms	no GO terms	20
0	major egg antigen	316	0.0E0	64.2	1	Echinococcus granulosus	GO:0005737	cytoplasm	C	IPR008978 (G3DSA:2.60.40.GENE3D),IPR002068 (PFAM),PTHR11527:SF42 (PANTHER),IPR031107 (PANTHER),IPR002068 (PROSITE_PROFILES), IPR008978 (SUPERFAMILY)	no GO terms	no GO terms	20
0	major facilitator superfamily domain containing protein	316	1.2E-127	59.3	0	Echinococcus granulosus				G3DSA:1.20.1250.20 (GENE3D),PF13347 (PFAM),PTHR11328 (PANTHER),TRANSMEMBRANE (PHOBIUS),TRANSMEMBRANE (PHOBIUS),CYTOPLASMIC_DOMAIN (PHOBIUS),NON_CYTOPLASMIC_DOMAIN (PHOBIUS),TRANSMEMBRANE (PHOBIUS),TRANSMEMBRANE (PHOBIUS),NON_CYTOPLASMIC_DOMAIN (PHOBIUS),NON_CYTOPLASMIC_DOMAIN (PHOBIUS),CYTOPLASMIC_DOMAIN (PHOBIUS),TRANSMEMBRANE (PHOBIUS),TRANSMEMBRANE (PHOBIUS),NON_CYTOPLASMIC_DOMAIN (PHOBIUS),CY…	no GO terms	no GO terms	20
0	malate cytoplasmic	288	6.5E-97	52.4	3	Echinococcus granulosus	GO:0016491,GO:0044710, GO:0071704	oxidoreductase activity,single-organism metabolic process, organic substance metabolic process	F,P, P	IPR016040 (G3DSA:3.40.50.GENE3D),IPR015955 (G3DSA:3.90.110.GENE3D),IPR022383 (PFAM),IPR010945 (PANTHER),PTHR23382:SF3 (PANTHER),IPR015955 (SUPERFAMILY), SSF51735 (SUPERFAMILY)	F:GO:0016616,P:GO:0005975,P:GO:0055114,F:GO:0003824,F:GO:0016615, P:GO:0006108	F:oxidoreductase activity, acting on the CH-OH group of donors, NAD or NADP as acceptor,P:carbohydrate metabolic process,P:oxidation-reduction process,F:catalytic activity,F:malate dehydrogenase activity, P:malate metabolic process	20
0	mariner mos1 partial	445	7.2E-134	57.25	3	Echinococcus granulosus	GO:0005488,GO:0016740, GO:0008152	binding,transferase activity, metabolic process	F,F, P	IPR015880 (SMART),IPR013087 (G3DSA:3.30.160.GENE3D), IPR007087 (PROSITE_PROFILES)	F:GO:0003676, F:GO:0046872	F:nucleic acid binding, F:metal ion binding	20
0	Marvel	157	2.2E-25	61.33	1	Echinococcus multilocularis				CYTOPLASMIC_DOMAIN (PHOBIUS),TRANSMEMBRANE (PHOBIUS),TRANSMEMBRANE (PHOBIUS),CYTOPLASMIC_DOMAIN (PHOBIUS),NON_CYTOPLASMIC_DOMAIN (PHOBIUS),NON_CYTOPLASMIC_DOMAIN (PHOBIUS),TRANSMEMBRANE (PHOBIUS),TMhelix (TMHMM),TMhelix (TMHMM), TMhelix (TMHMM)	no GO terms	no GO terms	3
0	mastin precursor	497	0.0E0	53.1	2	Taenia solium	GO:0004252, GO:0006508	serine-type endopeptidase activity, proteolysis	F, P	IPR001314 (PRINTS),IPR001254 (SMART),G3DSA:2.40.10.10 (GENE3D),G3DSA:2.40.10.10 (GENE3D),IPR001254 (PFAM),G3DSA:2.40.10.10 (GENE3D),PTHR24259:SF64 (PANTHER),PTHR24259 (PANTHER),IPR018114 (PROSITE_PATTERNS),SIGNAL_PEPTIDE_H_REGION (PHOBIUS),SIGNAL_PEPTIDE_N_REGION (PHOBIUS),SIGNAL_PEPTIDE (PHOBIUS),SIGNAL_PEPTIDE_C_REGION (PHOBIUS),NON_CYTOPLASMIC_DOMAIN (PHOBIUS),IPR001254 (PROSITE_PROFILES),Sign…	F:GO:0004252, P:GO:0006508	F:serine-type endopeptidase activity, P:proteolysis	20
0	max-like protein x	403	3.9E-130	63.6	1	Echinococcus multilocularis	GO:0005488	binding	F	Coil (COILS),IPR011598 (SMART),IPR011598 (PFAM),IPR011598 (G3DSA:4.10.280.GENE3D),PTHR15741:SF25 (PANTHER),PTHR15741 (PANTHER),IPR011598 (PROSITE_PROFILES), IPR011598 (SUPERFAMILY)	F:GO:0046983	F:protein dimerization activity	20
0	mediator of rna polymerase ii transcription	1588	0.0E0	52.58	9	Echinococcus granulosus	GO:0031981,GO:0003712,GO:0005102,GO:0006357,GO:0006366,GO:0030154,GO:0048513,GO:0048522, GO:0051716	nuclear lumen,transcription cofactor activity,receptor binding,regulation of transcription from RNA polymerase II promoter,transcription from RNA polymerase II promoter,cell differentiation,organ development,positive regulation of cellular process, cellular response to stimulus	C,F,F,P,P,P,P,P, P	IPR019680 (PFAM),PTHR12881 (PANTHER),PTHR12881:SF6 (PANTHER),PTHR12881 (PANTHER),PTHR12881:SF6 (PANTHER),SIGNAL_PEPTIDE_H_REGION (PHOBIUS),SIGNAL_PEPTIDE_N_REGION (PHOBIUS),NON_CYTOPLASMIC_DOMAIN (PHOBIUS),SIGNAL_PEPTIDE (PHOBIUS), SIGNAL_PEPTIDE_C_REGION (PHOBIUS)	P:GO:0006357,C:GO:0016592, F:GO:0001104	P:regulation of transcription from RNA polymerase II promoter,C:mediator complex, F:RNA polymerase II transcription cofactor activity	12
0	membrane-associated guanylate ww and pdz domain-containing protein 2	420	3.9E-124	51.75	9	Echinococcus multilocularis	GO:0005737,GO:0005515,GO:0007165,GO:0007399,GO:0016043,GO:0032879,GO:0048523,GO:0051130, GO:0051641	cytoplasm,protein binding,signal transduction,nervous system development,cellular component organization,regulation of localization,negative regulation of cellular process,positive regulation of cellular component organization, cellular localization	C,F,P,P,P,P,P,P, P	IPR001478 (SMART),IPR001478 (PFAM),IPR001478 (G3DSA:2.30.42.GENE3D),IPR001478 (G3DSA:2.30.42.GENE3D),PTHR10316 (PANTHER),PTHR10316:SF40 (PANTHER),IPR001478 (PROSITE_PROFILES), IPR001478 (SUPERFAMILY)	F:GO:0005515	F:protein binding	20
0	metabotropic glutamate receptor 5	671	0.0E0	60.5	8	Echinococcus granulosus	GO:0005887,GO:0042995,GO:0070062,GO:0004930,GO:0008066,GO:0007216,GO:0050804, GO:0050890	integral component of plasma membrane,cell projection,extracellular exosome,G-protein coupled receptor activity,glutamate receptor activity,G-protein coupled glutamate receptor signaling pathway,regulation of synaptic transmission, cognition	C,C,C,F,F,P,P, P	IPR000162 (PRINTS),G3DSA:3.40.50.2300 (GENE3D),IPR001828 (PFAM),G3DSA:3.40.50.2300 (GENE3D),IPR017978 (PFAM),PTHR24060:SF103 (PANTHER),PTHR24060 (PANTHER),IPR017979 (PROSITE_PATTERNS),CYTOPLASMIC_DOMAIN (PHOBIUS),TRANSMEMBRANE (PHOBIUS),CYTOPLASMIC_DOMAIN (PHOBIUS),TRANSMEMBRANE (PHOBIUS),TRANSMEMBRANE (PHOBIUS),NON_CYTOPLASMIC_DOMAIN (PHOBIUS),CYTOPLASMIC_DOMAIN (PHOBIUS),NON_CYTOPLASMIC_DOMAIN …	P:GO:0007186,C:GO:0016021, F:GO:0004930	P:G-protein coupled receptor signaling pathway,C:integral component of membrane, F:G-protein coupled receptor activity	20
0	metacestode specific membrane protein 1	370	1.4E-96	56.56	7	Echinococcus granulosus				Coil (COILS),TRANSMEMBRANE (PHOBIUS),CYTOPLASMIC_DOMAIN (PHOBIUS),NON_CYTOPLASMIC_DOMAIN (PHOBIUS),TRANSMEMBRANE (PHOBIUS),TRANSMEMBRANE (PHOBIUS),NON_CYTOPLASMIC_DOMAIN (PHOBIUS),CYTOPLASMIC_DOMAIN (PHOBIUS),TMhelix (TMHMM),TMhelix (TMHMM), TMhelix (TMHMM)	no GO terms	no GO terms	18
0	metastasis suppressor protein 1	111	5.1E-59	76.4	19	Echinococcus granulosus	GO:0001726,GO:0015629,GO:0016020,GO:0030139,GO:0003785,GO:0005102,GO:0042802,GO:0002230,GO:0006928,GO:0007009,GO:0007155,GO:0007169,GO:0030035,GO:0030036,GO:0050680,GO:0071498,GO:0072102,GO:0072160, GO:2001013	ruffle,actin cytoskeleton,membrane,endocytic vesicle,actin monomer binding,receptor binding,identical protein binding,positive regulation of defense response to virus by host,movement of cell or subcellular component,plasma membrane organization,cell adhesion,transmembrane receptor protein tyrosine kinase signaling pathway,microspike assembly,actin cytoskeleton organization,negative regulation of…	C,C,C,C,F,F,F,P,P,P,P,P,P,P,P,P,P,P, P	Coil (COILS),IPR013606 (PFAM),G3DSA:1.20.1270.80 (GENE3D),IPR030127 (PANTHER),PTHR15708:SF4 (PANTHER),IPR013606 (PROSITE_PROFILES), SSF103657 (SUPERFAMILY)	P:GO:0007009, F:GO:0003779	P:plasma membrane organization, F:actin binding	20
0	metastasis suppressor protein 1	785	5.9E-108	59.95	7	Echinococcus granulosus	GO:0005856,GO:0003779,GO:0007009,GO:0009888,GO:0030036,GO:0050794, GO:0072001	cytoskeleton,actin binding,plasma membrane organization,tissue development,actin cytoskeleton organization,regulation of cellular process, renal system development	C,F,P,P,P,P, P	Coil (COILS),Coil (COILS),IPR013606 (PFAM),G3DSA:1.20.1270.80 (GENE3D),PTHR15708:SF4 (PANTHER),IPR030127 (PANTHER), SSF103657 (SUPERFAMILY)	P:GO:0007009, F:GO:0003779	P:plasma membrane organization, F:actin binding	20
0	methionine sulfoxide reductase a	189	1.0E-92	76.1	6	Hymenolepis microstoma	GO:0005737,GO:0043231,GO:0008113,GO:0006979,GO:0030091, GO:0055114	cytoplasm,intracellular membrane-bounded organelle,peptide-methionine (S)-S-oxide reductase activity,response to oxidative stress,protein repair, oxidation-reduction process	C,C,F,P,P, P	IPR002569 (G3DSA:3.30.1060.GENE3D),IPR002569 (TIGRFAM),IPR002569 (PFAM),PTHR10173:SF6 (PANTHER),IPR028427 (PANTHER),IPR002569 (HAMAP), IPR002569 (SUPERFAMILY)	P:GO:0055114,F:GO:0008113,P:GO:0030091,F:GO:0016671, P:GO:0006979	P:oxidation-reduction process,F:peptide-methionine (S)-S-oxide reductase activity,P:protein repair,F:oxidoreductase activity, acting on a sulfur group of donors, disulfide as acceptor, P:response to oxidative stress	20
0	mical-like protein 2	820	0.0E0	58.05	6	Echinococcus multilocularis	GO:0010008,GO:0005515,GO:0016043,GO:0016192,GO:0044763, GO:1902582	endosome membrane,protein binding,cellular component organization,vesicle-mediated transport,single-organism cellular process, single-organism intracellular transport	C,F,P,P,P, P	Coil (COILS),Coil (COILS), IPR022735 (PFAM)	no GO terms	no GO terms	20
0	microtubule actin cross linking factor 1	462	0.0E0	58.25	1	Hymenolepis microstoma				Coil (COILS)	no GO terms	no GO terms	20
0	microtubule associated protein	734	3.8E-119	46.25	2	Echinococcus granulosus				Coil (COILS),Coil (COILS),Coil (COILS),Coil (COILS),Coil (COILS), Coil (COILS)	no GO terms	no GO terms	8
0	microtubule associated tumor suppressor 1	636	7.4E-167	53.85	0	Echinococcus multilocularis							20
0	mitogen-activated protein kinase kinase kinase 9	1120	0.0E0	42.35	7	Echinococcus granulosus	GO:0004672,GO:0002009,GO:0006468,GO:0007275,GO:0044763,GO:0050794, GO:0051716	protein kinase activity,morphogenesis of an epithelium,protein phosphorylation,multicellular organismal development,single-organism cellular process,regulation of cellular process, cellular response to stimulus	F,P,P,P,P,P, P	Coil (COILS),G3DSA:1.10.510.10 (GENE3D),IPR000719 (PFAM),PTHR23257 (PANTHER),IPR015785 (PTHR23257:PANTHER),IPR000719 (PROSITE_PROFILES), IPR011009 (SUPERFAMILY)	F:GO:0005524,F:GO:0004672,P:GO:0006468, F:GO:0004709	F:ATP binding,F:protein kinase activity,P:protein phosphorylation, F:MAP kinase kinase kinase activity	20
0	mitotic checkpoint protein c terminal	421	1.0E-92	55.0	0	Echinococcus multilocularis				Coil (COILS),IPR018800 (PFAM), PTHR13621 (PANTHER)	no GO terms	no GO terms	18
0	mitotic checkpoint serine threonine-protein kinase bub1	766	0.0E0	54.65	4	Echinococcus granulosus	GO:0044446,GO:0016772,GO:0044763, GO:0050794	intracellular organelle part,transferase activity, transferring phosphorus-containing groups,single-organism cellular process, regulation of cellular process	C,F,P, P	G3DSA:1.10.510.10 (GENE3D),IPR015661 (PANTHER),TRANSMEMBRANE (PHOBIUS),CYTOPLASMIC_DOMAIN (PHOBIUS),NON_CYTOPLASMIC_DOMAIN (PHOBIUS),IPR000719 (PROSITE_PROFILES),IPR011009 (SUPERFAMILY), TMhelix (TMHMM)	P:GO:0007094,F:GO:0004672,P:GO:0006468, F:GO:0005524	P:mitotic spindle assembly checkpoint,F:protein kinase activity,P:protein phosphorylation, F:ATP binding	20
0	miz zinc finger family protein	945	0.0E0	61.55	1	Echinococcus granulosus	GO:0003824	catalytic activity	F	IPR013083 (G3DSA:3.30.40.GENE3D),IPR004181 (PFAM),IPR027229 (PTHR10782:PANTHER),PTHR10782 (PANTHER),IPR004181 (PROSITE_PROFILES), SSF57850 (SUPERFAMILY)	F:GO:0008270, F:GO:0019789	F:zinc ion binding, F:SUMO transferase activity	20
0	mlx interacting protein	514	1.7E-145	55.55	5	Echinococcus multilocularis	GO:0043234,GO:0044424,GO:0005515,GO:0044763, GO:0050794	protein complex,intracellular part,protein binding,single-organism cellular process, regulation of cellular process	C,C,F,P, P	PTHR15741:SF2 (PANTHER), PTHR15741 (PANTHER)	no GO terms	no GO terms	20
0	multiple pdz domain protein	1285	0.0E0	53.55	1	Echinococcus granulosus				Coil (COILS)	no GO terms	no GO terms	11
0	muscarinic acetylcholine receptor m2-like	580	0.0E0	65.2	6	Echinococcus granulosus	GO:0005887,GO:0008227,GO:0007213,GO:0007271,GO:0007606, GO:0010579	integral component of plasma membrane,G-protein coupled amine receptor activity,G-protein coupled acetylcholine receptor signaling pathway,synaptic transmission, cholinergic,sensory perception of chemical stimulus, positive regulation of adenylate cyclase activity involved in G-protein coupled receptor signaling pathway	C,F,P,P,P, P	IPR000995 (PRINTS),IPR000276 (PRINTS),G3DSA:1.20.1070.10 (GENE3D),IPR000276 (PFAM),PTHR24249:SF52 (PANTHER),PTHR24249:SF52 (PANTHER),PTHR24249 (PANTHER),PTHR24249 (PANTHER),IPR000276 (PROSITE_PATTERNS),NON_CYTOPLASMIC_DOMAIN (PHOBIUS),NON_CYTOPLASMIC_DOMAIN (PHOBIUS),TRANSMEMBRANE (PHOBIUS),CYTOPLASMIC_DOMAIN (PHOBIUS),TRANSMEMBRANE (PHOBIUS),CYTOPLASMIC_DOMAIN (PHOBIUS),TRANSMEMBRANE (PHOBIUS),C…	P:GO:0007186,C:GO:0005887,F:GO:0016907,F:GO:0004930, C:GO:0016021	P:G-protein coupled receptor signaling pathway,C:integral component of plasma membrane,F:G-protein coupled acetylcholine receptor activity,F:G-protein coupled receptor activity, C:integral component of membrane	20
0	muscleblind protein 1	345	7.0E-93	48.0	11	Echinococcus granulosus				no IPS match	no IPS match	no IPS match	20
0	muscleblind-like protein 2 isoform x1	468	2.5E-44	81.7	1	Hymenolepis microstoma	GO:0046872	metal ion binding	F	no IPS match	no IPS match	no IPS match	20
0	myeloid zinc finger 1	1024	0.0E0	59.1	3	Echinococcus granulosus	GO:0003676,GO:0046872, GO:0008152	nucleic acid binding,metal ion binding, metabolic process	F,F, P	IPR015880 (SMART),IPR007087 (PFAM),IPR013087 (G3DSA:3.30.160.GENE3D),PF13465 (PFAM),IPR013087 (G3DSA:3.30.160.GENE3D),PTHR24409 (PANTHER),IPR007087 (PROSITE_PATTERNS),IPR007087 (PROSITE_PATTERNS),IPR007087 (PROSITE_PATTERNS),IPR007087 (PROSITE_PROFILES),IPR007087 (PROSITE_PROFILES),IPR007087 (PROSITE_PROFILES),SSF57667 (SUPERFAMILY), SSF57667 (SUPERFAMILY)	F:GO:0046872, F:GO:0003676	F:metal ion binding, F:nucleic acid binding	20
0	myeloid zinc finger 1	485	2.6E-115	66.85	1	Echinococcus multilocularis	GO:0003676	nucleic acid binding	F	IPR015880 (SMART),IPR007087 (PFAM),PF13465 (PFAM),PF13894 (PFAM),IPR013087 (G3DSA:3.30.160.GENE3D),IPR013087 (G3DSA:3.30.160.GENE3D),IPR013087 (G3DSA:3.30.160.GENE3D),PTHR24409 (PANTHER),IPR007087 (PROSITE_PATTERNS),IPR007087 (PROSITE_PROFILES), SSF57667 (SUPERFAMILY)	F:GO:0046872, F:GO:0003676	F:metal ion binding, F:nucleic acid binding	20
0	myosin alkali light chain 1	157	5.2E-90	72.6	1	Echinococcus multilocularis	GO:0005509	calcium ion binding	F	IPR011992 (G3DSA:1.10.238.GENE3D),IPR011992 (G3DSA:1.10.238.GENE3D),PTHR23048 (PANTHER),PTHR23048:SF0 (PANTHER),IPR002048 (PROSITE_PROFILES), SSF47473 (SUPERFAMILY)	F:GO:0005509	F:calcium ion binding	20
0	myosin iiia	1903	0.0E0	57.0	4	Echinococcus multilocularis	GO:0016301,GO:0016310,GO:0044763, GO:0050794	kinase activity,phosphorylation,single-organism cellular process, regulation of cellular process	F,P,P, P	IPR002290 (SMART),G3DSA:1.10.510.10 (GENE3D),IPR000719 (PFAM),G3DSA:3.30.200.20 (GENE3D),PTHR24361 (PANTHER),IPR008271 (PROSITE_PATTERNS),IPR000719 (PROSITE_PROFILES), IPR011009 (SUPERFAMILY)	F:GO:0005524,P:GO:0006468, F:GO:0004672	F:ATP binding,P:protein phosphorylation, F:protein kinase activity	20
0	myosin regulatory light chain	338	1.5E-80	56.5	1	Echinococcus granulosus				no IPS match	no IPS match	no IPS match	4
0	myosin-14-like isoform x2	720	3.8E-123	50.8	1	Hymenolepis microstoma				Coil (COILS),Coil (COILS),Coil (COILS), G3DSA:1.10.601.10 (GENE3D)	no GO terms	no GO terms	10
0	n terminal	1910	0.0E0	53.63	0	Echinococcus granulosus				IPR009738 (PFAM)	no GO terms	no GO terms	8
0	neurabin- partial	1294	9.6E-106	77.55	1	Echinococcus multilocularis	GO:0044464	cell part	C	Coil (COILS),Coil (COILS),IPR001478 (SMART),IPR001478 (PFAM),IPR001478 (G3DSA:2.30.42.GENE3D),PTHR16154 (PANTHER),NON_CYTOPLASMIC_DOMAIN (PHOBIUS),TRANSMEMBRANE (PHOBIUS),CYTOPLASMIC_DOMAIN (PHOBIUS),IPR001478 (PROSITE_PROFILES), IPR001478 (SUPERFAMILY)	F:GO:0005515	F:protein binding	20
0	neuroblastoma amplified sequence	2531	0.0E0	44.1	9	Echinococcus granulosus				IPR015943 (G3DSA:2.130.10.GENE3D),IPR029145 (PFAM), SSF101898 (SUPERFAMILY)	F:GO:0005515	F:protein binding	20
0	neuron navigator 2	226	7.6E-40	52.75	5	Echinococcus granulosus				Coil (COILS)	no GO terms	no GO terms	20
0	neuropeptide	112	4.7E-10	61.67	1	Echinococcus granulosus				SIGNAL_PEPTIDE (PHOBIUS),NON_CYTOPLASMIC_DOMAIN (PHOBIUS),SIGNAL_PEPTIDE_H_REGION (PHOBIUS),SIGNAL_PEPTIDE_C_REGION (PHOBIUS),SIGNAL_PEPTIDE_N_REGION (PHOBIUS),SignalP-noTM (SIGNALP_EUK),SignalP-noTM (SIGNALP_GRAM_NEGATIVE), SignalP-TM (SIGNALP_GRAM_POSITIVE)	no GO terms	no GO terms	3
0	neuropeptide	88	4.2E-11	57.67	1	Echinococcus multilocularis				NON_CYTOPLASMIC_DOMAIN (PHOBIUS),SIGNAL_PEPTIDE_C_REGION (PHOBIUS),SIGNAL_PEPTIDE_N_REGION (PHOBIUS),SIGNAL_PEPTIDE_H_REGION (PHOBIUS),SIGNAL_PEPTIDE (PHOBIUS), SignalP-noTM (SIGNALP_EUK)	no GO terms	no GO terms	3
0	neuropeptide f	120	1.9E-9	71.5	3	Echinococcus multilocularis				Coil (COILS),G3DSA:1.20.5.570 (GENE3D),IPR001955 (PFAM),TRANSMEMBRANE (PHOBIUS),CYTOPLASMIC_DOMAIN (PHOBIUS),NON_CYTOPLASMIC_DOMAIN (PHOBIUS),IPR001955 (PROSITE_PROFILES), TMhelix (TMHMM)	C:GO:0005576, F:GO:0005179	C:extracellular region, F:hormone activity	4
0	neuropilin and tolloid	527	3.3E-72	60.0	0	Hymenolepis microstoma				no IPS match	no IPS match	no IPS match	4
0	nicotinic acetylcholine receptor subunit alpha 8	331	4.2E-156	71.85	5	Echinococcus granulosus	GO:0016021,GO:0030054,GO:0045211,GO:0004889, GO:0098655	integral component of membrane,cell junction,postsynaptic membrane,acetylcholine-activated cation-selective channel activity, cation transmembrane transport	C,C,C,F, P	IPR006201 (PRINTS),IPR002394 (PRINTS),IPR006202 (G3DSA:2.70.170.GENE3D),IPR006202 (PFAM),IPR006029 (PFAM),IPR027361 (G3DSA:1.20.120.GENE3D),PTHR18945:SF490 (PANTHER),IPR006201 (PANTHER),IPR018000 (PROSITE_PATTERNS),NON_CYTOPLASMIC_DOMAIN (PHOBIUS),NON_CYTOPLASMIC_DOMAIN (PHOBIUS),CYTOPLASMIC_DOMAIN (PHOBIUS),CYTOPLASMIC_DOMAIN (PHOBIUS),TRANSMEMBRANE (PHOBIUS),TRANSMEMBRANE (PHOBIUS),TRANSMEMBRAN…	C:GO:0016021,P:GO:0006811,C:GO:0045211,F:GO:0004889,F:GO:0005216,F:GO:0005230,P:GO:0006810, C:GO:0016020	C:integral component of membrane,P:ion transport,C:postsynaptic membrane,F:acetylcholine-activated cation-selective channel activity,F:ion channel activity,F:extracellular ligand-gated ion channel activity,P:transport, C:membrane	20
0	nuclear factor 1 a type	792	6.4E-152	65.25	4	Echinococcus multilocularis				no IPS match	no IPS match	no IPS match	4
0	nuclear hormone ligand core	450	1.8E-59	55.75	10	Hymenolepis microstoma				IPR008946 (G3DSA:1.10.565.GENE3D), IPR008946 (SUPERFAMILY)	F:GO:0003707, F:GO:0003700	F:steroid hormone receptor activity, F:sequence-specific DNA binding transcription factor activity	4
0	nuclear hormone receptor hr96	937	0.0E0	59.65	9	Echinococcus granulosus	GO:0005634,GO:0003700,GO:0008270,GO:0043565,GO:0006351,GO:0006355,GO:0007165,GO:0010628, GO:0070887	nucleus,sequence-specific DNA binding transcription factor activity,zinc ion binding,sequence-specific DNA binding,transcription, DNA-templated,regulation of transcription, DNA-templated,signal transduction,positive regulation of gene expression, cellular response to chemical stimulus	C,F,F,F,P,P,P,P, P	IPR001628 (PRINTS),IPR001628 (SMART),IPR001628 (PFAM),IPR013088 (G3DSA:3.30.50.GENE3D),PTHR24082 (PANTHER),PTHR24082:SF29 (PANTHER),IPR001628 (PROSITE_PATTERNS),IPR001628 (PROSITE_PROFILES), SSF57716 (SUPERFAMILY)	C:GO:0005634,P:GO:0006355,F:GO:0003700,F:GO:0008270, F:GO:0043565	C:nucleus,P:regulation of transcription, DNA-templated,F:sequence-specific DNA binding transcription factor activity,F:zinc ion binding, F:sequence-specific DNA binding	20
0	nuclear receptor 2dbd gamma	1322	0.0E0	68.15	8	Echinococcus granulosus	GO:0005634,GO:0003700,GO:0003707,GO:0008270,GO:0043565,GO:0006351,GO:0006355, GO:0043401	nucleus,sequence-specific DNA binding transcription factor activity,steroid hormone receptor activity,zinc ion binding,sequence-specific DNA binding,transcription, DNA-templated,regulation of transcription, DNA-templated, steroid hormone mediated signaling pathway	C,F,F,F,F,P,P, P	IPR001628 (PRINTS),IPR000536 (SMART),IPR001628 (SMART),IPR013088 (G3DSA:3.30.50.GENE3D),IPR013088 (G3DSA:3.30.50.GENE3D),IPR008946 (G3DSA:1.10.565.GENE3D),IPR001628 (PFAM),IPR000536 (PFAM),PTHR24082:SF223 (PANTHER),PTHR24082 (PANTHER),PTHR24082 (PANTHER),PTHR24082:SF223 (PANTHER),IPR001628 (PROSITE_PATTERNS),SIGNAL_PEPTIDE_N_REGION (PHOBIUS),SIGNAL_PEPTIDE_H_REGION (PHOBIUS),SIGNAL_PEPTIDE_C_REGI…	C:GO:0005634,F:GO:0008270,F:GO:0003700,P:GO:0006355,F:GO:0043565,P:GO:0043401, F:GO:0003707	C:nucleus,F:zinc ion binding,F:sequence-specific DNA binding transcription factor activity,P:regulation of transcription, DNA-templated,F:sequence-specific DNA binding,P:steroid hormone mediated signaling pathway, F:steroid hormone receptor activity	20
0	nuclear receptor co repressor related	2103	0.0E0	58.6	3	Echinococcus granulosus	GO:0005634,GO:0003677, GO:0003682	nucleus,DNA binding, chromatin binding	C,F, F	Coil (COILS),Coil (COILS),IPR001005 (SMART),PTHR13992 (PANTHER),IPR017884 (PROSITE_PROFILES), IPR009057 (SUPERFAMILY)	F:GO:0003677	F:DNA binding	20
0	nuclear receptor subfamily 5 group a member 2-like	778	0.0E0	51.1	4	Echinococcus multilocularis	GO:0003677,GO:0046872,GO:0009987, GO:0050794	DNA binding,metal ion binding,cellular process, regulation of cellular process	F,F,P, P	Coil (COILS),IPR001723 (PRINTS),IPR000536 (SMART),IPR000536 (PFAM),IPR008946 (G3DSA:1.10.565.GENE3D),IPR016355 (PANTHER), IPR008946 (SUPERFAMILY)	P:GO:0006355,F:GO:0003707,F:GO:0003677,C:GO:0005634,F:GO:0003700, P:GO:0043401	P:regulation of transcription, DNA-templated,F:steroid hormone receptor activity,F:DNA binding,C:nucleus,F:sequence-specific DNA binding transcription factor activity, P:steroid hormone mediated signaling pathway	20
0	nucleolin	651	6.3E-173	53.9	7	Echinococcus granulosus	GO:0030529,GO:0031981,GO:0043232,GO:0044444,GO:0003677,GO:0003723, GO:0005515	ribonucleoprotein complex,nuclear lumen,intracellular non-membrane-bounded organelle,cytoplasmic part,DNA binding,RNA binding, protein binding	C,C,C,C,F,F, F	IPR000504 (SMART),PF14259 (PFAM),IPR012677 (G3DSA:3.30.70.GENE3D),IPR012677 (G3DSA:3.30.70.GENE3D),PTHR24012 (PANTHER),PTHR24012:SF82 (PANTHER),IPR000504 (PROSITE_PROFILES), SSF54928 (SUPERFAMILY)	F:GO:0003676, F:GO:0000166	F:nucleic acid binding, F:nucleotide binding	20
0	o acyltransferase (membrane bound) domain	533	1.0E-90	55.9	2	Echinococcus granulosus	GO:0016020, GO:0016740	membrane, transferase activity	C, F	IPR004299 (PFAM),PTHR13906:SF4 (PANTHER),PTHR13906:SF4 (PANTHER),PTHR13906 (PANTHER),PTHR13906:SF4 (PANTHER),PTHR13906 (PANTHER),PTHR13906 (PANTHER),CYTOPLASMIC_DOMAIN (PHOBIUS),TRANSMEMBRANE (PHOBIUS),TRANSMEMBRANE (PHOBIUS),TRANSMEMBRANE (PHOBIUS),NON_CYTOPLASMIC_DOMAIN (PHOBIUS),NON_CYTOPLASMIC_DOMAIN (PHOBIUS),TRANSMEMBRANE (PHOBIUS),NON_CYTOPLASMIC_DOMAIN (PHOBIUS),CYTOPLASMIC_DOMAIN (PHOBIU…	no GO terms	no GO terms	20
0	oxalate:formate antiporter	559	1.5E-168	54.65	2	Echinococcus granulosus				G3DSA:1.20.1250.20 (GENE3D),PTHR11360 (PANTHER),PTHR11360:SF117 (PANTHER),CYTOPLASMIC_DOMAIN (PHOBIUS),NON_CYTOPLASMIC_DOMAIN (PHOBIUS),TRANSMEMBRANE (PHOBIUS),TRANSMEMBRANE (PHOBIUS),TRANSMEMBRANE (PHOBIUS),NON_CYTOPLASMIC_DOMAIN (PHOBIUS),CYTOPLASMIC_DOMAIN (PHOBIUS),NON_CYTOPLASMIC_DOMAIN (PHOBIUS),CYTOPLASMIC_DOMAIN (PHOBIUS),TRANSMEMBRANE (PHOBIUS),NON_CYTOPLASMIC_DOMAIN (PHOBIUS),CYTOPLASMI…	no GO terms	no GO terms	20
0	oxalate:formate antiporter	443	1.4E-128	55.95	4	Echinococcus multilocularis				IPR011701 (PFAM),G3DSA:1.20.1250.20 (GENE3D),G3DSA:1.20.1250.20 (GENE3D),PTHR11360:SF117 (PANTHER),PTHR11360 (PANTHER),CYTOPLASMIC_DOMAIN (PHOBIUS),NON_CYTOPLASMIC_DOMAIN (PHOBIUS),NON_CYTOPLASMIC_DOMAIN (PHOBIUS),NON_CYTOPLASMIC_DOMAIN (PHOBIUS),CYTOPLASMIC_DOMAIN (PHOBIUS),NON_CYTOPLASMIC_DOMAIN (PHOBIUS),TRANSMEMBRANE (PHOBIUS),TRANSMEMBRANE (PHOBIUS),CYTOPLASMIC_DOMAIN (PHOBIUS),TRANSMEMBRANE…	C:GO:0016021, P:GO:0055085	C:integral component of membrane, P:transmembrane transport	20
0	oxalate:formate antiporter	418	2.0E-169	63.6	1	Echinococcus granulosus	GO:0055085	transmembrane transport	P	IPR011701 (PFAM),G3DSA:1.20.1250.20 (GENE3D),G3DSA:1.20.1250.20 (GENE3D),PTHR11360 (PANTHER),PTHR11360:SF117 (PANTHER),NON_CYTOPLASMIC_DOMAIN (PHOBIUS),CYTOPLASMIC_DOMAIN (PHOBIUS),TRANSMEMBRANE (PHOBIUS),TRANSMEMBRANE (PHOBIUS),CYTOPLASMIC_DOMAIN (PHOBIUS),SIGNAL_PEPTIDE (PHOBIUS),TRANSMEMBRANE (PHOBIUS),NON_CYTOPLASMIC_DOMAIN (PHOBIUS),TRANSMEMBRANE (PHOBIUS),SIGNAL_PEPTIDE_H_REGION (PHOBIUS),N…	P:GO:0055085, C:GO:0016021	P:transmembrane transport, C:integral component of membrane	20
0	oxysterol binding protein 3	564	8.7E-66	52.7	2	Echinococcus multilocularis				Coil (COILS),IPR001849 (SMART),IPR011993 (G3DSA:2.30.29.GENE3D),PF15409 (PFAM),PTHR10972:SF59 (PANTHER),IPR000648 (PANTHER),TRANSMEMBRANE (PHOBIUS),NON_CYTOPLASMIC_DOMAIN (PHOBIUS),CYTOPLASMIC_DOMAIN (PHOBIUS),IPR001849 (PROSITE_PROFILES), SSF50729 (SUPERFAMILY)	no GO terms	no GO terms	20
0	p11 protein	409	2.1E-33	45.0	0	Echinococcus multilocularis				no IPS match	no IPS match	no IPS match	4
0	p29	165	3.5E-51	63.5	1	Echinococcus multilocularis				Coil (COILS),IPR004148 (PFAM),IPR027267 (G3DSA:1.20.1270.GENE3D), SSF103657 (SUPERFAMILY)	C:GO:0005737, F:GO:0005515	C:cytoplasm, F:protein binding	14
0	p2x purinoceptor 4	405	0.0E0	61.85	20	Echinococcus granulosus	GO:0005887,GO:0014069,GO:0043025,GO:0043195,GO:0043197,GO:0001614,GO:0004931,GO:0005102,GO:0005507,GO:0005524,GO:0008144,GO:0008270,GO:0002028,GO:0019228,GO:0019233,GO:0033198,GO:0035590,GO:0050848,GO:0051260, GO:0098655	integral component of plasma membrane,postsynaptic density,neuronal cell body,terminal bouton,dendritic spine,purinergic nucleotide receptor activity,extracellular ATP-gated cation channel activity,receptor binding,copper ion binding,ATP binding,drug binding,zinc ion binding,regulation of sodium ion transport,neuronal action potential,sensory perception of pain,response to ATP,purinergic nucleoti…	C,C,C,C,C,F,F,F,F,F,F,F,P,P,P,P,P,P,P, P	IPR001429 (PRINTS),IPR027309 (G3DSA:2.60.490.GENE3D),IPR001429 (PFAM),IPR001429 (TIGRFAM),IPR028484 (PTHR10125:PANTHER),IPR001429 (PANTHER),IPR001429 (PROSITE_PATTERNS),TRANSMEMBRANE (PHOBIUS),NON_CYTOPLASMIC_DOMAIN (PHOBIUS),CYTOPLASMIC_DOMAIN (PHOBIUS),TRANSMEMBRANE (PHOBIUS),CYTOPLASMIC_DOMAIN (PHOBIUS),NON_CYTOPLASMIC_DOMAIN (PHOBIUS),TRANSMEMBRANE (PHOBIUS),TMhelix (TMHMM),TMhelix (TMHMM), T…	P:GO:0098655,C:GO:0005887,P:GO:0033198,F:GO:0001614,F:GO:0004931, P:GO:0050848	P:cation transmembrane transport,C:integral component of plasma membrane,P:response to ATP,F:purinergic nucleotide receptor activity,F:extracellular ATP-gated cation channel activity, P:regulation of calcium-mediated signaling	20
0	p53 transcription dna binding	385	1.1E-98	48.8	23	Echinococcus granulosus				IPR012346 (G3DSA:2.60.40.GENE3D), IPR008967 (SUPERFAMILY)	C:GO:0005634,P:GO:0006355,F:GO:0003700, F:GO:0003677	C:nucleus,P:regulation of transcription, DNA-templated,F:sequence-specific DNA binding transcription factor activity, F:DNA binding	10
0	paired box protein pax 1	425	6.7E-63	84.45	5	Echinococcus granulosus	GO:0005634,GO:0043565,GO:0006351,GO:0006355, GO:0007275	nucleus,sequence-specific DNA binding,transcription, DNA-templated,regulation of transcription, DNA-templated, multicellular organismal development	C,F,P,P, P	IPR001523 (PRINTS),IPR001523 (SMART),IPR011991 (G3DSA:1.10.10.GENE3D),IPR001523 (PFAM),PTHR24329 (PANTHER),IPR001523 (PROSITE_PATTERNS),IPR001523 (PROSITE_PROFILES), IPR009057 (SUPERFAMILY)	F:GO:0003677, P:GO:0006355	F:DNA binding, P:regulation of transcription, DNA-templated	20
0	paired box protein pax-6-like	348	1.1E-69	65.0	6	Oryzias latipes				IPR001523 (PRINTS),IPR001523 (SMART),IPR001356 (SMART),IPR011991 (G3DSA:1.10.10.GENE3D),IPR001523 (PFAM),IPR001356 (PFAM),IPR011991 (G3DSA:1.10.10.GENE3D),IPR009057 (G3DSA:1.10.10.GENE3D),PTHR24329:SF266 (PANTHER),PTHR24329 (PANTHER),IPR001523 (PROSITE_PATTERNS),IPR017970 (PROSITE_PATTERNS),IPR001523 (PROSITE_PROFILES),IPR001356 (PROSITE_PROFILES), IPR009057 (SUPERFAMILY)	P:GO:0006355,F:GO:0003677, F:GO:0043565	P:regulation of transcription, DNA-templated,F:DNA binding, F:sequence-specific DNA binding	20
0	pancreas transcription factor 1 subunit alpha	372	1.8E-100	74.0	8	Echinococcus multilocularis	GO:0043229,GO:0003700,GO:0043565,GO:0046983,GO:0006355,GO:0009887,GO:0030154, GO:0031016	intracellular organelle,sequence-specific DNA binding transcription factor activity,sequence-specific DNA binding,protein dimerization activity,regulation of transcription, DNA-templated,organ morphogenesis,cell differentiation, pancreas development	C,F,F,F,P,P,P, P	IPR011598 (SMART),IPR011598 (G3DSA:4.10.280.GENE3D),IPR011598 (PFAM),PTHR23349 (PANTHER),PTHR23349:SF44 (PANTHER),IPR011598 (PROSITE_PROFILES), IPR011598 (SUPERFAMILY)	F:GO:0046983	F:protein dimerization activity	20
0	pancreatic hormone	84	6.6E-15	57.33	1	Echinococcus multilocularis				SIGNAL_PEPTIDE_C_REGION (PHOBIUS),SIGNAL_PEPTIDE (PHOBIUS),SIGNAL_PEPTIDE_N_REGION (PHOBIUS),NON_CYTOPLASMIC_DOMAIN (PHOBIUS),SIGNAL_PEPTIDE_H_REGION (PHOBIUS),IPR001955 (PROSITE_PROFILES),SignalP-noTM (SIGNALP_GRAM_NEGATIVE),SignalP-TM (SIGNALP_GRAM_POSITIVE), SignalP-noTM (SIGNALP_EUK)	C:GO:0005576, F:GO:0005179	C:extracellular region, F:hormone activity	3
0	paramyosin	318	2.3E-74	57.0	5	Echinococcus multilocularis				IPR009057 (G3DSA:1.10.10.GENE3D),IPR017877 (PROSITE_PROFILES), IPR009057 (SUPERFAMILY)	F:GO:0003677	F:DNA binding	9
0	partial	224	6.3E-53	47.9	1	Echinococcus granulosus				IPR000467 (SMART),IPR000467 (PFAM),PTHR23149 (PANTHER),PTHR23149:SF8 (PANTHER), IPR000467 (PROSITE_PROFILES)	F:GO:0003676	F:nucleic acid binding	20
0	partial	750	0.0E0	68.35	2	Echinococcus granulosus				IPR007275 (PFAM),PTHR12357 (PANTHER),PTHR12357:SF3 (PANTHER),TRANSMEMBRANE (PHOBIUS),NON_CYTOPLASMIC_DOMAIN (PHOBIUS),TRANSMEMBRANE (PHOBIUS),CYTOPLASMIC_DOMAIN (PHOBIUS),NON_CYTOPLASMIC_DOMAIN (PHOBIUS),IPR007275 (PROSITE_PROFILES),TMhelix (TMHMM), TMhelix (TMHMM)	no GO terms	no GO terms	20
0	partial	359	2.0E-24	69.65	5	Echinococcus granulosus	GO:0008270,GO:0016874,GO:0061630,GO:0016567, GO:0030155	zinc ion binding,ligase activity,ubiquitin protein ligase activity,protein ubiquitination, regulation of cell adhesion	F,F,F,P, P	IPR013083 (G3DSA:3.30.40.GENE3D),PTHR13480 (PANTHER),PTHR13480:SF0 (PANTHER),IPR017907 (PROSITE_PATTERNS),IPR001841 (PROSITE_PROFILES), SSF57850 (SUPERFAMILY)	F:GO:0005515, F:GO:0008270	F:protein binding, F:zinc ion binding	20
0	partitioning defective 3 homolog	1556	0.0E0	49.0	2	Echinococcus granulosus	GO:0044464, GO:0044763	cell part, single-organism cellular process	C, P	IPR001478 (SMART),IPR021922 (PFAM),IPR001478 (G3DSA:2.30.42.GENE3D),IPR001478 (PFAM),PTHR16484 (PANTHER),PTHR16484 (PANTHER),PTHR16484 (PANTHER),PTHR16484:SF12 (PANTHER),PTHR16484:SF12 (PANTHER),CYTOPLASMIC_DOMAIN (PHOBIUS),TRANSMEMBRANE (PHOBIUS),NON_CYTOPLASMIC_DOMAIN (PHOBIUS),SIGNAL_PEPTIDE (PHOBIUS),SIGNAL_PEPTIDE_H_REGION (PHOBIUS),SIGNAL_PEPTIDE_N_REGION (PHOBIUS),SIGNAL_PEPTIDE_C_REGION (…	F:GO:0005515	F:protein binding	17
0	partitioning defective 3 homolog	837	0.0E0	64.25	15	Hymenolepis microstoma				IPR001478 (SMART),IPR001478 (PFAM),IPR001478 (G3DSA:2.30.42.GENE3D),IPR016313 (PANTHER),IPR001478 (PROSITE_PROFILES), IPR001478 (SUPERFAMILY)	F:GO:0005515	F:protein binding	20
0	pdz and lim domain protein zasp	127	2.2E-51	73.6	1	Hymenolepis microstoma	GO:0008270	zinc ion binding	F	IPR001478 (SMART),IPR001478 (G3DSA:2.30.42.GENE3D),IPR001478 (PFAM),PTHR24214 (PANTHER),IPR001478 (PROSITE_PROFILES), IPR001478 (SUPERFAMILY)	F:GO:0005515	F:protein binding	20
0	pdz and lim domain protein zasp	564	8.0E-106	64.65	0	Echinococcus multilocularis				Coil (COILS),IPR001478 (SMART),IPR001478 (G3DSA:2.30.42.GENE3D),IPR001478 (PFAM),PTHR24217 (PANTHER),IPR001478 (PROSITE_PROFILES), IPR001478 (SUPERFAMILY)	F:GO:0005515	F:protein binding	20
0	pdz domain containing protein	162	7.7E-70	56.35	11	Echinococcus granulosus				IPR001478 (SMART),IPR001478 (G3DSA:2.30.42.GENE3D),IPR001478 (PFAM),PTHR14191:SF3 (PANTHER),PTHR14191 (PANTHER),IPR001478 (PROSITE_PROFILES), IPR001478 (SUPERFAMILY)	F:GO:0005515	F:protein binding	20
0	pdz domain containing protein	308	2.2E-122	74.0	0	Echinococcus granulosus				IPR001478 (G3DSA:2.30.42.GENE3D),IPR001478 (PROSITE_PROFILES), IPR001478 (SUPERFAMILY)	F:GO:0005515	F:protein binding	4
0	pdz domain containing protein	1256	1.8E-108	54.43	3	Echinococcus granulosus				IPR001478 (G3DSA:2.30.42.GENE3D),IPR001478 (G3DSA:2.30.42.GENE3D),PTHR15545:SF3 (PANTHER),PTHR15545 (PANTHER),PTHR15545 (PANTHER),IPR001478 (SUPERFAMILY), IPR001478 (SUPERFAMILY)	F:GO:0005515	F:protein binding	7
0	peptidase ubiquitin carboxyl terminal hydrolase 2	414	3.9E-101	56.5	1	Echinococcus granulosus	GO:0016787	hydrolase activity	F	IPR001394 (PFAM),PTHR24006 (PANTHER),IPR018200 (PROSITE_PATTERNS),IPR028889 (PROSITE_PROFILES), SSF54001 (SUPERFAMILY)	F:GO:0036459, P:GO:0006511	F:ubiquitinyl hydrolase activity, P:ubiquitin-dependent protein catabolic process	20
0	peptide (allatostatin somatostatin)-like receptor	424	0.0E0	58.7	3	Echinococcus granulosus	GO:0016021,GO:0004930, GO:0007186	integral component of membrane,G-protein coupled receptor activity, G-protein coupled receptor signaling pathway	C,F, P	G3DSA:1.20.1070.10 (GENE3D),IPR000276 (PFAM),PTHR22751 (PANTHER),CYTOPLASMIC_DOMAIN (PHOBIUS),NON_CYTOPLASMIC_DOMAIN (PHOBIUS),CYTOPLASMIC_DOMAIN (PHOBIUS),CYTOPLASMIC_DOMAIN (PHOBIUS),NON_CYTOPLASMIC_DOMAIN (PHOBIUS),NON_CYTOPLASMIC_DOMAIN (PHOBIUS),CYTOPLASMIC_DOMAIN (PHOBIUS),TRANSMEMBRANE (PHOBIUS),TRANSMEMBRANE (PHOBIUS),TRANSMEMBRANE (PHOBIUS),NON_CYTOPLASMIC_DOMAIN (PHOBIUS),TRANSMEMBRANE …	P:GO:0007186,C:GO:0016021, F:GO:0004930	P:G-protein coupled receptor signaling pathway,C:integral component of membrane, F:G-protein coupled receptor activity	20
0	peptide synthetase	129	6.6E-78	71.0	2	Echinococcus multilocularis	GO:0016491, GO:0055114	oxidoreductase activity, oxidation-reduction process	F, P	IPR002347 (PRINTS),IPR016040 (G3DSA:3.40.50.GENE3D),IPR002198 (PFAM),PTHR24322:SF78 (PANTHER),PTHR24322 (PANTHER),IPR020904 (PROSITE_PATTERNS), SSF51735 (SUPERFAMILY)	P:GO:0008152, F:GO:0016491	P:metabolic process, F:oxidoreductase activity	20
0	peptidyl prolyl cis trans isomerase fkbp5	325	1.6E-77	48.35	9	Echinococcus multilocularis				IPR019734 (SMART),IPR001440 (PFAM),IPR011990 (G3DSA:1.25.40.GENE3D), SSF48452 (SUPERFAMILY)	F:GO:0005515	F:protein binding	20
0	pfam-b_11549 domain containing protein	415	3.5E-65	48.75	0	Echinococcus granulosus				no IPS match	no IPS match	no IPS match	4
0	pfam-b_1491 and pfam-b_5139 domain containing protein	156	1.0E-12	49.67	0	Echinococcus granulosus							3
0	pfam-b_16336 domain containing protein	315	9.7E-69	60.25	0	Echinococcus granulosus				Coil (COILS),Coil (COILS), Coil (COILS)	no GO terms	no GO terms	4
0	pfam-b_2037 domain containing protein	851	6.1E-124	53.75	0	Echinococcus granulosus				Coil (COILS),Coil (COILS),Coil (COILS),Coil (COILS),Coil (COILS),Coil (COILS),Coil (COILS),Coil (COILS), SSF57997 (SUPERFAMILY)	no GO terms	no GO terms	4
0	pfam-b_9575 domain containing protein	987	2.6E-47	65.0	0	Echinococcus multilocularis				SignalP-noTM (SIGNALP_EUK)	no GO terms	no GO terms	6
0	ph and sec7 domain containing protein 3	1356	3.4E-55	69.15	7	Hymenolepis microstoma	GO:0005802,GO:0030054,GO:0005086,GO:0046983,GO:0016192,GO:0030182, GO:0043547	trans-Golgi network,cell junction,ARF guanyl-nucleotide exchange factor activity,protein dimerization activity,vesicle-mediated transport,neuron differentiation, positive regulation of GTPase activity	C,C,F,F,P,P, P	Coil (COILS),IPR011993 (G3DSA:2.30.29.GENE3D),PF15410 (PFAM),PTHR10663 (PANTHER),PTHR10663:SF115 (PANTHER),PTHR10663:SF115 (PANTHER),PTHR10663 (PANTHER),PTHR10663 (PANTHER),PTHR10663:SF115 (PANTHER),SSF50729 (SUPERFAMILY), SSF50729 (SUPERFAMILY)	no GO terms	no GO terms	20
0	phd and ring finger domain containing protein 1	762	6.9E-94	61.0	5	Echinococcus granulosus	GO:0044237,GO:0044238,GO:0044281,GO:0044763, GO:1901564	cellular metabolic process,primary metabolic process,small molecule metabolic process,single-organism cellular process, organonitrogen compound metabolic process	P,P,P,P, P	PTHR12618:SF14 (PANTHER), PTHR12618 (PANTHER)	no GO terms	no GO terms	20
0	phd finger protein 10	674	0.0E0	72.0	1	Echinococcus multilocularis	GO:0008270	zinc ion binding	F	IPR007087 (PROSITE_PATTERNS), IPR007087 (PROSITE_PROFILES)	F:GO:0046872	F:metal ion binding	7
0	phosphatase and actin regulator 2	1065	6.2E-31	78.65	4	Echinococcus multilocularis	GO:0003779,GO:0008157,GO:0008599, GO:0050790	actin binding,protein phosphatase 1 binding,protein phosphatase type 1 regulator activity, regulation of catalytic activity	F,F,F, P	Coil (COILS),PTHR12751 (PANTHER),SIGNAL_PEPTIDE_N_REGION (PHOBIUS),SIGNAL_PEPTIDE_C_REGION (PHOBIUS),SIGNAL_PEPTIDE_H_REGION (PHOBIUS),NON_CYTOPLASMIC_DOMAIN (PHOBIUS), SIGNAL_PEPTIDE (PHOBIUS)	no GO terms	no GO terms	20
0	phosphatidylserine decarboxylase proenzyme isoform x1	434	0.0E0	59.9	2	Echinococcus multilocularis	GO:0004609, GO:0008654	phosphatidylserine decarboxylase activity, phospholipid biosynthetic process	F, P	IPR003817 (TIGRFAM),IPR003817 (PFAM),IPR003817 (PANTHER),TRANSMEMBRANE (PHOBIUS),TRANSMEMBRANE (PHOBIUS),NON_CYTOPLASMIC_DOMAIN (PHOBIUS),CYTOPLASMIC_DOMAIN (PHOBIUS),NON_CYTOPLASMIC_DOMAIN (PHOBIUS),TRANSMEMBRANE (PHOBIUS), CYTOPLASMIC_DOMAIN (PHOBIUS)	F:GO:0004609, P:GO:0008654	F:phosphatidylserine decarboxylase activity, P:phospholipid biosynthetic process	20
0	phosphopantothenate cysteine ligase	1021	0.0E0	61.56	2	Echinococcus granulosus				no IPS match	no IPS match	no IPS match	9
0	photosynthetic reaction l m	329	1.6E-56	52.75	0	Echinococcus multilocularis				no IPS match	no IPS match	no IPS match	4
0	plasma membrane calcium-transporting atpase	285	5.9E-42	57.2	1	Echinococcus granulosus	GO:0005488	binding	F	no IPS match	no IPS match	no IPS match	5
0	pleckstrin homology domain-containing family a member 7-like isoform x2	371	2.0E-74	52.95	0	Hymenolepis microstoma				no IPS match	no IPS match	no IPS match	20
0	pleckstrin homology domain-containing family g member 5 isoform x1	614	0.0E0	49.35	2	Echinococcus multilocularis	GO:0035023, GO:0048518	regulation of Rho protein signal transduction, positive regulation of biological process	P, P	IPR000219 (SMART),IPR000219 (PFAM),IPR000219 (G3DSA:1.20.900.GENE3D),IPR015721 (PANTHER),PTHR22825:SF13 (PANTHER),PTHR22825:SF13 (PANTHER),IPR000219 (PROSITE_PROFILES), IPR000219 (SUPERFAMILY)	P:GO:0035023, F:GO:0005089	P:regulation of Rho protein signal transduction, F:Rho guanyl-nucleotide exchange factor activity	20
0	pleckstrin y	1635	0.0E0	60.1	11	Echinococcus granulosus				IPR001849 (SMART),IPR011993 (G3DSA:2.30.29.GENE3D),IPR014352 (G3DSA:1.20.80.GENE3D),IPR011993 (G3DSA:2.30.29.GENE3D),IPR018980 (PFAM),IPR011993 (G3DSA:2.30.29.GENE3D),IPR001849 (PFAM),IPR000219 (G3DSA:1.20.900.GENE3D),PTHR12673 (PANTHER),PTHR12673 (PANTHER),PTHR12673:SF61 (PANTHER),PTHR12673:SF61 (PANTHER),PTHR12673 (PANTHER),PTHR12673:SF61 (PANTHER),PTHR12673 (PANTHER),PTHR12673:SF61 (PANTHER),I…	P:GO:0035023,F:GO:0005089, C:GO:0005856	P:regulation of Rho protein signal transduction,F:Rho guanyl-nucleotide exchange factor activity, C:cytoskeleton	20
0	pleckstrin y	1366	1.3E-71	56.67	0	Echinococcus granulosus				IPR001849 (SMART),IPR011993 (G3DSA:2.30.29.GENE3D),IPR011993 (G3DSA:2.30.29.GENE3D),TRANSMEMBRANE (PHOBIUS),NON_CYTOPLASMIC_DOMAIN (PHOBIUS),CYTOPLASMIC_DOMAIN (PHOBIUS),IPR001849 (PROSITE_PROFILES),SSF50729 (SUPERFAMILY), SSF50729 (SUPERFAMILY)	no GO terms	no GO terms	9
0	pleckstrin y	2837	0.0E0	51.6	15	Echinococcus granulosus	GO:0005634,GO:0030864,GO:0044463,GO:0097458,GO:0098590,GO:0005515,GO:0006605,GO:0007178,GO:0016482,GO:0032880,GO:0044707,GO:0044767,GO:0051128,GO:0060341, GO:0090002	nucleus,cortical actin cytoskeleton,cell projection part,neuron part,plasma membrane region,protein binding,protein targeting,transmembrane receptor protein serine/threonine kinase signaling pathway,cytoplasmic transport,regulation of protein localization,single-multicellular organism process,single-organism developmental process,regulation of cellular component organization,regulation of cellula…	C,C,C,C,C,F,P,P,P,P,P,P,P,P, P	Coil (COILS),Coil (COILS),Coil (COILS),Coil (COILS),Coil (COILS),IPR001849 (SMART),IPR001715 (SMART),IPR018159 (SMART),G3DSA:1.20.58.60 (GENE3D),G3DSA:1.20.58.60 (GENE3D),G3DSA:1.20.58.60 (GENE3D),IPR001715 (PFAM),G3DSA:1.20.58.60 (GENE3D),IPR002017 (PFAM),IPR001715 (G3DSA:1.10.418.GENE3D),IPR011993 (G3DSA:2.30.29.GENE3D),IPR001715 (G3DSA:1.10.418.GENE3D),G3DSA:1.20.58.60 (GENE3D),PTHR11915 (PANT…	F:GO:0005515	F:protein binding	20
0	pleckstrin y type	510	2.0E-100	65.88	1	Echinococcus multilocularis				IPR002404 (PFAM),IPR011993 (G3DSA:2.30.29.GENE3D), SSF50729 (SUPERFAMILY)	F:GO:0005158	F:insulin receptor binding	8
0	pleckstrin y type	885	0.0E0	57.11	1	Echinococcus granulosus				IPR011993 (G3DSA:2.30.29.GENE3D)	no GO terms	no GO terms	9
0	pold3 protein	351	3.7E-40	48.33	2	Echinococcus granulosus				no IPS match	no IPS match	no IPS match	3
0	polycomb group protein asxl2	830	0.0E0	53.5	4	Echinococcus multilocularis	GO:0043227,GO:0005488,GO:0044699, GO:0048523	membrane-bounded organelle,binding,single-organism process, negative regulation of cellular process	C,F,P, P	IPR028020 (PFAM), IPR024811 (PANTHER)	no GO terms	no GO terms	20
0	polycystin 2	716	0.0E0	54.5	5	Echinococcus multilocularis				Coil (COILS),IPR003915 (PRINTS),IPR013122 (PFAM),IPR011992 (G3DSA:1.10.238.GENE3D),PTHR10877 (PANTHER),TRANSMEMBRANE (PHOBIUS),TRANSMEMBRANE (PHOBIUS),TRANSMEMBRANE (PHOBIUS),NON_CYTOPLASMIC_DOMAIN (PHOBIUS),NON_CYTOPLASMIC_DOMAIN (PHOBIUS),CYTOPLASMIC_DOMAIN (PHOBIUS),TRANSMEMBRANE (PHOBIUS),TRANSMEMBRANE (PHOBIUS),CYTOPLASMIC_DOMAIN (PHOBIUS),CYTOPLASMIC_DOMAIN (PHOBIUS),CYTOPLASMIC_DOMAIN (PHO…	C:GO:0016020, F:GO:0005509	C:membrane, F:calcium ion binding	20
0	polypeptide n-acetylgalactosaminyltransferase 5- partial	1138	0.0E0	59.8	2	Echinococcus multilocularis	GO:0016757, GO:0008152	transferase activity, transferring glycosyl groups, metabolic process	F, P	IPR029044 (G3DSA:3.90.550.GENE3D),PTHR11675 (PANTHER),PTHR11675:SF27 (PANTHER), IPR029044 (SUPERFAMILY)	no GO terms	no GO terms	20
0	polyubiquitin	204	1.0E-44	52.1	4	Echinococcus granulosus				IPR000626 (SMART),G3DSA:3.10.20.90 (GENE3D),G3DSA:3.10.20.90 (GENE3D),IPR000626 (PFAM),IPR000626 (PROSITE_PROFILES), IPR029071 (SUPERFAMILY)	F:GO:0005515	F:protein binding	20
0	pou class transcription factor 1 isoform x4	144	3.7E-54	54.85	3	Echinococcus multilocularis	GO:0005634,GO:0003677, GO:0048513	nucleus,DNA binding, organ development	C,F, P	IPR013847 (PRINTS),IPR001356 (SMART),IPR009057 (G3DSA:1.10.10.GENE3D),IPR001356 (PFAM),PTHR11636:SF5 (PANTHER),PTHR11636 (PANTHER),IPR001356 (PROSITE_PROFILES),IPR000327 (PROSITE_PROFILES), IPR009057 (SUPERFAMILY)	F:GO:0003677,F:GO:0003700, P:GO:0006355	F:DNA binding,F:sequence-specific DNA binding transcription factor activity, P:regulation of transcription, DNA-templated	20
0	pre b cell leukemia transcription factor 1	296	7.5E-49	63.65	3	Echinococcus granulosus	GO:0005634,GO:0003677, GO:0006355	nucleus,DNA binding, regulation of transcription, DNA-templated	C,F, P	IPR001356 (SMART),IPR008422 (PFAM),IPR009057 (G3DSA:1.10.10.GENE3D),PTHR11850:SF57 (PANTHER),PTHR11850 (PANTHER),IPR001356 (PROSITE_PROFILES), IPR009057 (SUPERFAMILY)	F:GO:0003677, P:GO:0006355	F:DNA binding, P:regulation of transcription, DNA-templated	20
0	pre b cell leukemia transcription factor 1	334	7.5E-107	62.6	3	Echinococcus granulosus				IPR001356 (SMART),IPR009057 (G3DSA:1.10.10.GENE3D),IPR008422 (PFAM),IPR001356 (PROSITE_PROFILES), IPR009057 (SUPERFAMILY)	F:GO:0003677, P:GO:0006355	F:DNA binding, P:regulation of transcription, DNA-templated	20
0	pre-b-cell leukemia	386	0.0E0	80.65	9	Echinococcus granulosus	GO:0005634,GO:0005667,GO:0003700,GO:0043565,GO:0000060,GO:0001654,GO:0006351,GO:0006357, GO:0007422	nucleus,transcription factor complex,sequence-specific DNA binding transcription factor activity,sequence-specific DNA binding,protein import into nucleus, translocation,eye development,transcription, DNA-templated,regulation of transcription from RNA polymerase II promoter, peripheral nervous system development	C,C,F,F,P,P,P,P, P	IPR001356 (SMART),IPR001356 (PFAM),IPR005542 (PFAM),IPR009057 (G3DSA:1.10.10.GENE3D),PTHR11850 (PANTHER),PTHR11850:SF61 (PANTHER),IPR017970 (PROSITE_PATTERNS),IPR001356 (PROSITE_PROFILES), IPR009057 (SUPERFAMILY)	F:GO:0003677,F:GO:0003700,C:GO:0005634,P:GO:0006355, F:GO:0043565	F:DNA binding,F:sequence-specific DNA binding transcription factor activity,C:nucleus,P:regulation of transcription, DNA-templated, F:sequence-specific DNA binding	20
0	presqualene diphosphate partial	190	6.9E-96	64.3	3	Echinococcus granulosus	GO:0016020,GO:0003824, GO:0008152	membrane,catalytic activity, metabolic process	C,F, P	IPR000326 (SMART),IPR000326 (G3DSA:1.20.144.GENE3D),IPR000326 (PFAM),PTHR14969 (PANTHER),PTHR14969:SF13 (PANTHER),NON_CYTOPLASMIC_DOMAIN (PHOBIUS),TRANSMEMBRANE (PHOBIUS),TRANSMEMBRANE (PHOBIUS),NON_CYTOPLASMIC_DOMAIN (PHOBIUS),CYTOPLASMIC_DOMAIN (PHOBIUS),CYTOPLASMIC_DOMAIN (PHOBIUS),TRANSMEMBRANE (PHOBIUS),NON_CYTOPLASMIC_DOMAIN (PHOBIUS),TRANSMEMBRANE (PHOBIUS),IPR000326 (SUPERFAMILY),TMhelix …	F:GO:0003824, C:GO:0016020	F:catalytic activity, C:membrane	20
0	profilin	126	4.8E-46	52.6	61	Echinococcus granulosus				IPR005455 (SMART),IPR005455 (PFAM),G3DSA:3.30.450.30 (GENE3D), IPR005455 (SUPERFAMILY)	no GO terms	no GO terms	20
0	prokaryotic dna topoisomerase	417	1.4E-60	56.21	2	Echinococcus granulosus	GO:0016853, GO:0008152	isomerase activity, metabolic process	F, P	no IPS match	no IPS match	no IPS match	14
0	protein arginine n-methyltransferase 6	309	6.0E-124	59.05	4	Hymenolepis microstoma	GO:0008469,GO:0019222,GO:0034969, GO:0050794	histone-arginine N-methyltransferase activity,regulation of metabolic process,histone arginine methylation, regulation of cellular process	F,P,P, P	IPR029063 (G3DSA:3.40.50.GENE3D),G3DSA:2.70.160.11 (GENE3D),PF06325 (PFAM),IPR025799 (PANTHER),PTHR11006:SF50 (PANTHER),IPR025799 (PROSITE_PROFILES), IPR029063 (SUPERFAMILY)	P:GO:0006479, F:GO:0008168	P:protein methylation, F:methyltransferase activity	20
0	protein boule	724	3.1E-128	72.2	2	Echinococcus multilocularis	GO:0000166, GO:0003676	nucleotide binding, nucleic acid binding	F, F	IPR000504 (SMART),IPR000504 (PFAM),IPR012677 (G3DSA:3.30.70.GENE3D),PTHR11176:SF5 (PANTHER),PTHR11176 (PANTHER),IPR000504 (PROSITE_PROFILES), SSF54928 (SUPERFAMILY)	F:GO:0003676, F:GO:0000166	F:nucleic acid binding, F:nucleotide binding	20
0	protein cnppd1	308	3.2E-54	64.9	2	Echinococcus multilocularis				IPR013922 (PFAM), PTHR15615 (PANTHER)	F:GO:0019901, P:GO:0000079	F:protein kinase binding, P:regulation of cyclin-dependent protein serine/threonine kinase activity	20
0	protein dennd6b	474	0.0E0	64.65	3	Echinococcus multilocularis	GO:0005737,GO:0017112, GO:0043547	cytoplasm,Rab guanyl-nucleotide exchange factor activity, positive regulation of GTPase activity	C,F, P	PF08616 (PFAM),IPR024224 (PANTHER),SIGNAL_PEPTIDE_C_REGION (PHOBIUS),SIGNAL_PEPTIDE (PHOBIUS),SIGNAL_PEPTIDE_H_REGION (PHOBIUS),SIGNAL_PEPTIDE_N_REGION (PHOBIUS), NON_CYTOPLASMIC_DOMAIN (PHOBIUS)	no GO terms	no GO terms	20
0	protein emsy	652	2.7E-136	68.5	4	Echinococcus multilocularis				IPR005491 (PFAM),PTHR16500:SF2 (PANTHER),PTHR16500 (PANTHER),IPR005491 (PROSITE_PROFILES), SSF158639 (SUPERFAMILY)	no GO terms	no GO terms	20
0	protein emsy	573	0.0E0	62.0	0	Echinococcus granulosus				no IPS match	no IPS match	no IPS match	5
0	protein enl	731	5.0E-89	58.9	2	Echinococcus granulosus	GO:0032783, GO:0006355	ELL-EAF complex, regulation of transcription, DNA-templated	C, P	Coil (COILS),IPR005033 (PFAM),IPR005033 (PANTHER), IPR005033 (PROSITE_PROFILES)	P:GO:0006355	P:regulation of transcription, DNA-templated	20
0	protein eva-1 homolog c-like	667	0.0E0	46.5	1	Echinococcus granulosus				TRANSMEMBRANE (PHOBIUS),SIGNAL_PEPTIDE (PHOBIUS),NON_CYTOPLASMIC_DOMAIN (PHOBIUS),SIGNAL_PEPTIDE_N_REGION (PHOBIUS),SIGNAL_PEPTIDE_H_REGION (PHOBIUS),CYTOPLASMIC_DOMAIN (PHOBIUS),SIGNAL_PEPTIDE_C_REGION (PHOBIUS), TMhelix (TMHMM)	no GO terms	no GO terms	20
0	protein fam13b-like isoform x1	362	1.9E-28	65.25	1	Hymenolepis microstoma	GO:0007165	signal transduction	P	IPR000198 (SMART),IPR000198 (PFAM),IPR000198 (G3DSA:1.10.555.GENE3D),PTHR23176 (PANTHER),IPR000198 (PROSITE_PROFILES), IPR008936 (SUPERFAMILY)	P:GO:0007165	P:signal transduction	20
0	protein fam154a	347	5.5E-124	44.65	0	Echinococcus multilocularis				IPR024963 (PFAM),PTHR31516:SF1 (PANTHER), PTHR31516 (PANTHER)	no GO terms	no GO terms	20
0	protein fam160a1	1018	0.0E0	49.7	0	Echinococcus multilocularis				IPR019384 (PFAM),PTHR21705:SF5 (PANTHER),PTHR21705 (PANTHER),PTHR21705:SF5 (PANTHER), PTHR21705 (PANTHER)	no GO terms	no GO terms	20
0	protein fam160a1-like	475	1.1E-104	58.95	0	Echinococcus granulosus				PTHR21705 (PANTHER)	no GO terms	no GO terms	20
0	protein fam179b	1067	0.0E0	53.1	0	Echinococcus granulosus				IPR011989 (G3DSA:1.25.10.GENE3D),IPR024395 (PFAM),PTHR21567 (PANTHER),PTHR21567 (PANTHER),PTHR21567:SF17 (PANTHER),PTHR21567:SF17 (PANTHER), IPR016024 (SUPERFAMILY)	F:GO:0005488	F:binding	20
0	protein fam49b isoform x1	423	0.0E0	64.95	3	Echinococcus granulosus	GO:0070062,GO:0005515, GO:0005524	extracellular exosome,protein binding, ATP binding	C,F, F	IPR009828 (PFAM), IPR009828 (PANTHER)	no GO terms	no GO terms	20
0	protein fam60a	854	3.6E-42	73.15	2	Echinococcus granulosus				IPR026065 (PFAM),PTHR13422:SF11 (PANTHER),IPR026065 (PANTHER),NON_CYTOPLASMIC_DOMAIN (PHOBIUS),TRANSMEMBRANE (PHOBIUS), CYTOPLASMIC_DOMAIN (PHOBIUS)	no GO terms	no GO terms	20
0	protein jagged 1	368	1.7E-148	51.35	5	Echinococcus multilocularis				IPR001774 (SMART),IPR001881 (SMART),IPR000742 (SMART),G3DSA:2.10.25.10 (GENE3D),G3DSA:2.10.25.10 (GENE3D),IPR001774 (PFAM),IPR000742 (PFAM),IPR013032 (PFAM),PTHR24044 (PANTHER),PTHR24044:SF251 (PANTHER),IPR000152 (PROSITE_PATTERNS),IPR013032 (PROSITE_PATTERNS),IPR013032 (PROSITE_PATTERNS),SIGNAL_PEPTIDE_N_REGION (PHOBIUS),SIGNAL_PEPTIDE (PHOBIUS),TRANSMEMBRANE (PHOBIUS),SIGNAL_PEPTIDE_C_REGION (P…	C:GO:0016020,P:GO:0007154,F:GO:0005509, F:GO:0005515	C:membrane,P:cell communication,F:calcium ion binding, F:protein binding	20
0	protein kinase c binding protein 1	1001	1.4E-155	46.9	5	Echinococcus granulosus				PR01217 (PRINTS),IPR001487 (SMART),IPR001965 (SMART),IPR001487 (PFAM),IPR013083 (G3DSA:3.30.40.GENE3D),IPR001487 (G3DSA:1.20.920.GENE3D),PTHR24102 (PANTHER),PTHR24102 (PANTHER),PTHR24102:SF13 (PANTHER),PTHR24102:SF13 (PANTHER),IPR019787 (PROSITE_PROFILES),IPR001487 (PROSITE_PROFILES),SSF63748 (SUPERFAMILY),IPR011011 (SUPERFAMILY), IPR001487 (SUPERFAMILY)	F:GO:0005515, F:GO:0008270	F:protein binding, F:zinc ion binding	20
0	protein kinase family member (kin 1)	365	0.0E0	65.35	7	Echinococcus multilocularis	GO:0005737,GO:0004691,GO:0004828,GO:0005524,GO:0006434,GO:0006468, GO:1900195	cytoplasm,cAMP-dependent protein kinase activity,serine-tRNA ligase activity,ATP binding,seryl-tRNA aminoacylation,protein phosphorylation, positive regulation of oocyte maturation	C,F,F,F,P,P, P	IPR002290 (SMART),G3DSA:1.10.510.10 (GENE3D),IPR000719 (PFAM),G3DSA:3.30.200.20 (GENE3D),PTHR24353 (PANTHER),IPR008271 (PROSITE_PATTERNS),NON_CYTOPLASMIC_DOMAIN (PHOBIUS),CYTOPLASMIC_DOMAIN (PHOBIUS),TRANSMEMBRANE (PHOBIUS),CYTOPLASMIC_DOMAIN (PHOBIUS),TRANSMEMBRANE (PHOBIUS),IPR000719 (PROSITE_PROFILES), IPR011009 (SUPERFAMILY)	F:GO:0005524,F:GO:0004672, P:GO:0006468	F:ATP binding,F:protein kinase activity, P:protein phosphorylation	20
0	protein lin 9	219	2.5E-64	53.14	3	Echinococcus granulosus				no IPS match	no IPS match	no IPS match	7
0	protein mical 3	369	6.9E-118	52.55	3	Echinococcus multilocularis	GO:0016491,GO:0043167, GO:0044699	oxidoreductase activity,ion binding, single-organism process	F,F, P	IPR001781 (SMART),IPR001781 (PFAM),IPR001781 (G3DSA:2.10.110.GENE3D),IPR001781 (PROSITE_PATTERNS),IPR001781 (PROSITE_PROFILES), SSF57716 (SUPERFAMILY)	F:GO:0008270	F:zinc ion binding	20
0	protein pangolin j	940	0.0E0	82.1	77	Echinococcus multilocularis	GO:0005634,GO:0005667,GO:0005737,GO:0032993,GO:0000978,GO:0001077,GO:0003682,GO:0003705,GO:0008013,GO:0008134,GO:0008301,GO:0030284,GO:0030331,GO:0035326,GO:0042393,GO:0043027,GO:0045295,GO:0070016,GO:0070742,GO:0000122,GO:0001649,GO:0001755,GO:0001756,GO:0001837,GO:0002040,GO:0006366,GO:0010718,GO:0021542,GO:0021854,GO:0021861,GO:0021873,GO:0021879,GO:0021943,GO:0022408,GO:0022409,GO:0030223,GO:…	nucleus,transcription factor complex,cytoplasm,protein-DNA complex,RNA polymerase II core promoter proximal region sequence-specific DNA binding,RNA polymerase II core promoter proximal region sequence-specific DNA binding transcription factor activity involved in positive regulation of transcription,chromatin binding,RNA polymerase II distal enhancer sequence-specific DNA binding transcription f…	C,C,C,C,F,F,F,F,F,F,F,F,F,F,F,F,F,F,F,P,P,P,P,P,P,P,P,P,P,P,P,P,P,P,P,P,P,P,P,P,P,P,P,P,P,P,P,P,P,P,P,P,P,P,P,P,P,P,P,P,P,P,P,P,P,P,P,P,P,P,P,P,P,P,P,P, P	IPR009071 (SMART),IPR009071 (PFAM),IPR009071 (G3DSA:1.10.30.GENE3D),IPR028782 (PTHR10373:PANTHER),IPR024940 (PANTHER),IPR009071 (PROSITE_PROFILES),IPR009071 (SUPERFAMILY), TMhelix (TMHMM)	P:GO:0016055,P:GO:0006355,P:GO:0006357, C:GO:0005634	P:Wnt signaling pathway,P:regulation of transcription, DNA-templated,P:regulation of transcription from RNA polymerase II promoter, C:nucleus	20
0	protein pangolin j	1078	0.0E0	81.05	7	Echinococcus multilocularis	GO:0005634,GO:0005667,GO:0008013,GO:0043565,GO:0044212,GO:0006357, GO:0060070	nucleus,transcription factor complex,beta-catenin binding,sequence-specific DNA binding,transcription regulatory region DNA binding,regulation of transcription from RNA polymerase II promoter, canonical Wnt signaling pathway	C,C,F,F,F,P, P	IPR009071 (SMART),IPR009071 (G3DSA:1.10.30.GENE3D),IPR009071 (PFAM),IPR028782 (PTHR10373:PANTHER),IPR024940 (PANTHER),IPR009071 (PROSITE_PROFILES), IPR009071 (SUPERFAMILY)	P:GO:0006355,P:GO:0016055,P:GO:0006357, C:GO:0005634	P:regulation of transcription, DNA-templated,P:Wnt signaling pathway,P:regulation of transcription from RNA polymerase II promoter, C:nucleus	20
0	protein peanut	632	0.0E0	60.8	1	Echinococcus granulosus	GO:0000166	nucleotide binding	F	Coil (COILS),Coil (COILS),IPR027417 (G3DSA:3.40.50.GENE3D),IPR027417 (G3DSA:3.40.50.GENE3D),IPR030379 (PFAM),IPR016491 (PANTHER),PTHR18884:SF30 (PANTHER),IPR030379 (PROSITE_PROFILES), IPR027417 (SUPERFAMILY)	F:GO:0005525	F:GTP binding	20
0	protein pygopus-like	613	2.1E-116	59.69	2	Echinococcus granulosus				Coil (COILS),IPR001965 (SMART),IPR013083 (G3DSA:3.30.40.GENE3D),IPR019786 (PROSITE_PATTERNS),IPR019787 (PROSITE_PROFILES), IPR011011 (SUPERFAMILY)	F:GO:0008270, F:GO:0005515	F:zinc ion binding, F:protein binding	13
0	protein smaug 1	1004	0.0E0	58.45	8	Echinococcus granulosus				IPR015327 (G3DSA:1.25.40.GENE3D),IPR021129 (PFAM),IPR013761 (G3DSA:1.10.150.GENE3D),PTHR12515 (PANTHER),PTHR12515 (PANTHER),PTHR12515:SF5 (PANTHER), IPR013761 (SUPERFAMILY)	no GO terms	no GO terms	20
0	protein sox-15	399	2.1E-158	71.65	15	Echinococcus multilocularis	GO:0005737,GO:0044798,GO:0000981,GO:0003677,GO:0003682,GO:0046982,GO:0000122,GO:0006366,GO:0014718,GO:0043403,GO:0045843,GO:0045944,GO:0048627,GO:0070318, GO:2000288	cytoplasm,nuclear transcription factor complex,sequence-specific DNA binding RNA polymerase II transcription factor activity,DNA binding,chromatin binding,protein heterodimerization activity,negative regulation of transcription from RNA polymerase II promoter,transcription from RNA polymerase II promoter,positive regulation of satellite cell activation involved in skeletal muscle regeneration,ske…	C,C,F,F,F,F,P,P,P,P,P,P,P,P, P	PR00886 (PRINTS),IPR009071 (SMART),IPR009071 (G3DSA:1.10.30.GENE3D),IPR009071 (PFAM),PTHR10270 (PANTHER),IPR009071 (PROSITE_PROFILES), IPR009071 (SUPERFAMILY)	no GO terms	no GO terms	20
0	protein sprint	1429	0.0E0	45.4	1	Echinococcus granulosus				no IPS match	no IPS match	no IPS match	20
0	protein tesmin tso1-like cxc 6	988	6.5E-155	51.9	0	Echinococcus multilocularis				Coil (COILS),IPR005172 (PFAM),IPR028307 (PANTHER), IPR005172 (PROSITE_PROFILES)	no GO terms	no GO terms	20
0	protein tiptop	1243	0.0E0	68.9	4	Echinococcus multilocularis	GO:0046872,GO:0010468,GO:0044767, GO:0048856	metal ion binding,regulation of gene expression,single-organism developmental process, anatomical structure development	F,P,P, P	IPR015880 (SMART),PF12756 (PFAM),IPR027008 (PANTHER),IPR007087 (PROSITE_PATTERNS),IPR007087 (PROSITE_PROFILES), SignalP-TM (SIGNALP_GRAM_POSITIVE)	P:GO:0010468, F:GO:0046872	P:regulation of gene expression, F:metal ion binding	20
0	protein wnt-11b-1-like	419	0.0E0	54.9	14	Echinococcus multilocularis	GO:0005578,GO:0005102,GO:0007507,GO:0009888,GO:0009966,GO:0010604,GO:0016055,GO:0030154,GO:0031323,GO:0048522,GO:0048523,GO:0048598,GO:0051179, GO:0080090	proteinaceous extracellular matrix,receptor binding,heart development,tissue development,regulation of signal transduction,positive regulation of macromolecule metabolic process,Wnt signaling pathway,cell differentiation,regulation of cellular metabolic process,positive regulation of cellular process,negative regulation of cellular process,embryonic morphogenesis,localization, regulation of prima…	C,F,P,P,P,P,P,P,P,P,P,P,P, P	IPR005817 (PRINTS),IPR005817 (SMART),IPR005817 (PFAM),PTHR12027:SF37 (PANTHER),IPR005817 (PANTHER),NON_CYTOPLASMIC_DOMAIN (PHOBIUS),TRANSMEMBRANE (PHOBIUS), CYTOPLASMIC_DOMAIN (PHOBIUS)	F:GO:0005102,C:GO:0005576,P:GO:0016055, P:GO:0007275	F:receptor binding,C:extracellular region,P:Wnt signaling pathway, P:multicellular organismal development	20
0	protein yippee-like 1	329	1.8E-127	76.45	1	Echinococcus granulosus	GO:0007420	brain development	P	IPR004910 (PFAM),PTHR13847 (PANTHER), PTHR13847:SF179 (PANTHER)	no GO terms	no GO terms	20
0	proteinase inhibitor cystatin	213	5.0E-51	63.83	2	Taenia solium				IPR000010 (SMART),G3DSA:3.10.450.10 (GENE3D),IPR000010 (PFAM),IPR018073 (PROSITE_PATTERNS),SIGNAL_PEPTIDE_N_REGION (PHOBIUS),SIGNAL_PEPTIDE_H_REGION (PHOBIUS),SIGNAL_PEPTIDE (PHOBIUS),SIGNAL_PEPTIDE_C_REGION (PHOBIUS),NON_CYTOPLASMIC_DOMAIN (PHOBIUS),PS51257 (PROSITE_PROFILES),SignalP-noTM (SIGNALP_EUK), SSF54403 (SUPERFAMILY)	F:GO:0004869	F:cysteine-type endopeptidase inhibitor activity	6
0	proto oncogene tyrosine protein kinase lck	526	0.0E0	58.3	3	Echinococcus multilocularis	GO:0000166,GO:0004713, GO:0006468	nucleotide binding,protein tyrosine kinase activity, protein phosphorylation	F,F, P	IPR001245 (PRINTS),IPR001452 (SMART),IPR000980 (SMART),IPR001452 (PFAM),G3DSA:3.30.200.20 (GENE3D),IPR001245 (PFAM),IPR000980 (G3DSA:3.30.505.GENE3D),G3DSA:2.30.30.40 (GENE3D),G3DSA:1.10.510.10 (GENE3D),IPR000980 (PFAM),PTHR24418 (PANTHER),IPR000719 (PROSITE_PROFILES),IPR000980 (PROSITE_PROFILES),IPR001452 (PROSITE_PROFILES),IPR001452 (SUPERFAMILY),IPR011009 (SUPERFAMILY), IPR000980 (SUPERFAMILY)	F:GO:0004672,P:GO:0006468,F:GO:0005515, F:GO:0005524	F:protein kinase activity,P:protein phosphorylation,F:protein binding, F:ATP binding	20
0	protocadherin 1	604	0.0E0	49.55	4	Echinococcus multilocularis	GO:0005886,GO:0016021,GO:0005509, GO:0007156	plasma membrane,integral component of membrane,calcium ion binding, homophilic cell adhesion via plasma membrane adhesion molecules	C,C,F, P	IPR002126 (PRINTS),IPR002126 (SMART),IPR002126 (G3DSA:2.60.40.GENE3D),IPR002126 (PFAM),IPR002126 (G3DSA:2.60.40.GENE3D),IPR013164 (PFAM),PTHR24028 (PANTHER),PTHR24028:SF47 (PANTHER),IPR020894 (PROSITE_PATTERNS),NON_CYTOPLASMIC_DOMAIN (PHOBIUS),SIGNAL_PEPTIDE_C_REGION (PHOBIUS),SIGNAL_PEPTIDE_N_REGION (PHOBIUS),SIGNAL_PEPTIDE (PHOBIUS),SIGNAL_PEPTIDE_H_REGION (PHOBIUS),IPR002126 (PROSITE_PROFILES)…	C:GO:0016020,F:GO:0005509,P:GO:0007156,C:GO:0005886, P:GO:0007155	C:membrane,F:calcium ion binding,P:homophilic cell adhesion via plasma membrane adhesion molecules,C:plasma membrane, P:cell adhesion	20
0	protocadherin 1	227	5.7E-81	63.0	6	Echinococcus granulosus				SIGNAL_PEPTIDE (PHOBIUS),SIGNAL_PEPTIDE_C_REGION (PHOBIUS),SIGNAL_PEPTIDE_H_REGION (PHOBIUS),SIGNAL_PEPTIDE_N_REGION (PHOBIUS),NON_CYTOPLASMIC_DOMAIN (PHOBIUS),SignalP-noTM (SIGNALP_EUK),SignalP-TM (SIGNALP_GRAM_POSITIVE), SignalP-noTM (SIGNALP_GRAM_NEGATIVE)	no GO terms	no GO terms	4
0	protocadherin 11	308	3.6E-75	66.5	9	Echinococcus granulosus				IPR004827 (SMART),G3DSA:1.20.5.170 (GENE3D),IPR004827 (PFAM),IPR004827 (PROSITE_PROFILES), SSF57959 (SUPERFAMILY)	F:GO:0003700,P:GO:0006355, F:GO:0043565	F:sequence-specific DNA binding transcription factor activity,P:regulation of transcription, DNA-templated, F:sequence-specific DNA binding	12
0	protocadherin 11	608	5.5E-118	60.75	3	Echinococcus granulosus				no IPS match	no IPS match	no IPS match	4
0	protocadherin fat 2	388	3.5E-76	47.55	9	Hymenolepis microstoma				IPR000742 (SMART),G3DSA:2.170.300.10 (GENE3D),PTHR24044:SF224 (PANTHER),PTHR24044 (PANTHER),IPR013032 (PROSITE_PATTERNS),IPR013032 (PROSITE_PATTERNS),SIGNAL_PEPTIDE_N_REGION (PHOBIUS),TRANSMEMBRANE (PHOBIUS),SIGNAL_PEPTIDE_H_REGION (PHOBIUS),SIGNAL_PEPTIDE_C_REGION (PHOBIUS),CYTOPLASMIC_DOMAIN (PHOBIUS),SIGNAL_PEPTIDE (PHOBIUS),NON_CYTOPLASMIC_DOMAIN (PHOBIUS),IPR000742 (PROSITE_PROFILES),IPR0007…	F:GO:0005515	F:protein binding	20
0	protocadherin gamma b17	1048	0.0E0	51.15	4	Hymenolepis microstoma	GO:0005886,GO:0016021,GO:0005509, GO:0007156	plasma membrane,integral component of membrane,calcium ion binding, homophilic cell adhesion via plasma membrane adhesion molecules	C,C,F, P	IPR002126 (PRINTS),IPR002126 (SMART),IPR002126 (G3DSA:2.60.40.GENE3D),IPR002126 (G3DSA:2.60.40.GENE3D),IPR002126 (G3DSA:2.60.40.GENE3D),IPR002126 (PFAM),PTHR24027 (PANTHER),IPR020894 (PROSITE_PATTERNS),SIGNAL_PEPTIDE_H_REGION (PHOBIUS),CYTOPLASMIC_DOMAIN (PHOBIUS),TRANSMEMBRANE (PHOBIUS),SIGNAL_PEPTIDE_C_REGION (PHOBIUS),SIGNAL_PEPTIDE_N_REGION (PHOBIUS),NON_CYTOPLASMIC_DOMAIN (PHOBIUS),SIGNAL_PE…	F:GO:0005509,C:GO:0016020,P:GO:0007156,C:GO:0005886, P:GO:0007155	F:calcium ion binding,C:membrane,P:homophilic cell adhesion via plasma membrane adhesion molecules,C:plasma membrane, P:cell adhesion	20
0	pwwp domain containing protein 2a	666	1.0E-78	53.89	3	Echinococcus multilocularis				Coil (COILS),IPR000313 (SMART),IPR000313 (PFAM),G3DSA:2.30.30.160 (GENE3D),PTHR16112 (PANTHER),IPR000313 (PROSITE_PROFILES), SSF63748 (SUPERFAMILY)	no GO terms	no GO terms	18
0	pyroglutamylated rfamide peptide receptor	448	7.6E-167	49.0	2	Echinococcus granulosus	GO:0004871, GO:0007165	signal transducer activity, signal transduction	F, P	IPR000611 (PRINTS),IPR000276 (PRINTS),IPR000276 (PFAM),G3DSA:1.20.1070.10 (GENE3D),PTHR24242:SF99 (PANTHER),PTHR24242 (PANTHER),PTHR24242 (PANTHER),IPR000276 (PROSITE_PATTERNS),NON_CYTOPLASMIC_DOMAIN (PHOBIUS),CYTOPLASMIC_DOMAIN (PHOBIUS),NON_CYTOPLASMIC_DOMAIN (PHOBIUS),NON_CYTOPLASMIC_DOMAIN (PHOBIUS),CYTOPLASMIC_DOMAIN (PHOBIUS),TRANSMEMBRANE (PHOBIUS),CYTOPLASMIC_DOMAIN (PHOBIUS),NON_CYTOPLAS…	C:GO:0016021,P:GO:0007186,F:GO:0004983, F:GO:0004930	C:integral component of membrane,P:G-protein coupled receptor signaling pathway,F:neuropeptide Y receptor activity, F:G-protein coupled receptor activity	20
0	rab interacting factor	278	1.9E-66	60.4	0	Echinococcus granulosus				no IPS match	no IPS match	no IPS match	5
0	rab3 gtpase activating protein catalytic subunit	560	6.1E-95	56.2	0	Echinococcus granulosus				no IPS match	no IPS match	no IPS match	5
0	rab3 gtpase activating protein non catalytic	1160	0.0E0	48.3	1	Echinococcus multilocularis				PF14655 (PFAM),IPR026059 (PANTHER),CYTOPLASMIC_DOMAIN (PHOBIUS),TRANSMEMBRANE (PHOBIUS),NON_CYTOPLASMIC_DOMAIN (PHOBIUS), TMhelix (TMHMM)	P:GO:0043087	P:regulation of GTPase activity	20
0	rab-like protein 3	555	1.2E-113	60.35	7	Echinococcus granulosus	GO:0005622,GO:0016021,GO:0005525,GO:0006506,GO:0007264,GO:0015031, GO:0051301	intracellular,integral component of membrane,GTP binding,GPI anchor biosynthetic process,small GTPase mediated signal transduction,protein transport, cell division	C,C,F,P,P,P, P	IPR001806 (PRINTS),IPR003579 (SMART),IPR001806 (PFAM),IPR027417 (G3DSA:3.40.50.GENE3D),IPR009600 (PFAM),PTHR24073 (PANTHER),PTHR24073:SF128 (PANTHER),PTHR24073 (PANTHER),CYTOPLASMIC_DOMAIN (PHOBIUS),TRANSMEMBRANE (PHOBIUS),CYTOPLASMIC_DOMAIN (PHOBIUS),TRANSMEMBRANE (PHOBIUS),NON_CYTOPLASMIC_DOMAIN (PHOBIUS),TRANSMEMBRANE (PHOBIUS),NON_CYTOPLASMIC_DOMAIN (PHOBIUS),CYTOPLASMIC_DOMAIN (PHOBIUS),TRAN…	F:GO:0005525,P:GO:0007264,P:GO:0015031,P:GO:0006506, C:GO:0016021	F:GTP binding,P:small GTPase mediated signal transduction,P:protein transport,P:GPI anchor biosynthetic process, C:integral component of membrane	20
0	radixin isoform x2	572	0.0E0	60.6	13	Echinococcus granulosus	GO:0005737,GO:0005856,GO:0005902,GO:0005913,GO:0019898,GO:0030315,GO:0030496,GO:0032154,GO:0051286,GO:0003779,GO:0036120,GO:0045176, GO:0051016	cytoplasm,cytoskeleton,microvillus,cell-cell adherens junction,extrinsic component of membrane,T-tubule,midbody,cleavage furrow,cell tip,actin binding,cellular response to platelet-derived growth factor stimulus,apical protein localization, barbed-end actin filament capping	C,C,C,C,C,C,C,C,C,F,P,P, P	Coil (COILS),IPR019749 (PRINTS),IPR000798 (PRINTS),IPR019748 (PFAM),IPR014352 (G3DSA:1.20.80.GENE3D),IPR011993 (G3DSA:2.30.29.GENE3D),IPR018980 (PFAM),PTHR23281:SF13 (PANTHER),PTHR23281 (PANTHER),IPR000299 (PROSITE_PROFILES),IPR019748 (SUPERFAMILY), SSF50729 (SUPERFAMILY)	C:GO:0019898,F:GO:0008092,C:GO:0005737, C:GO:0005856	C:extrinsic component of membrane,F:cytoskeletal protein binding,C:cytoplasm, C:cytoskeleton	20
0	ran binding protein 9	729	3.3E-166	59.55	8	Echinococcus granulosus				IPR006595 (SMART),IPR013144 (SMART),IPR024964 (PFAM),PTHR12864 (PANTHER),PTHR12864:SF14 (PANTHER), IPR006595 (PROSITE_PROFILES)	no GO terms	no GO terms	20
0	ran-binding protein 10	1073	0.0E0	52.35	8	Echinococcus granulosus				Coil (COILS),IPR013144 (SMART),IPR003877 (SMART),IPR024964 (PFAM),IPR003877 (PFAM),PTHR12864 (PANTHER),PTHR12864:SF14 (PANTHER),TRANSMEMBRANE (PHOBIUS),CYTOPLASMIC_DOMAIN (PHOBIUS),NON_CYTOPLASMIC_DOMAIN (PHOBIUS),IPR001870 (PROSITE_PROFILES),IPR013320 (SUPERFAMILY), TMhelix (TMHMM)	F:GO:0005515	F:protein binding	20
0	ras association domain-containing protein 8	236	1.9E-56	51.95	1	Echinococcus granulosus				Coil (COILS), IPR029071 (SUPERFAMILY)	no GO terms	no GO terms	20
0	ras gtpase activating protein	1336	0.0E0	50.65	1	Echinococcus granulosus	GO:0046578	regulation of Ras protein signal transduction	P	IPR001936 (SMART),G3DSA:1.10.494.10 (GENE3D),IPR001936 (PFAM),IPR001936 (G3DSA:1.10.506.GENE3D),PTHR10194 (PANTHER),PTHR10194 (PANTHER),PTHR10194:SF85 (PANTHER),PTHR10194 (PANTHER),PTHR10194:SF85 (PANTHER),PTHR10194 (PANTHER),PTHR10194:SF85 (PANTHER),IPR023152 (PROSITE_PATTERNS),IPR001936 (PROSITE_PROFILES), IPR008936 (SUPERFAMILY)	P:GO:0043087, P:GO:0007165	P:regulation of GTPase activity, P:signal transduction	20
0	ras guanine nucleotide exchange factor	793	0.0E0	59.25	0	Echinococcus granulosus				no IPS match	no IPS match	no IPS match	4
0	ras protein rap 2b	239	2.8E-69	66.1	15	Hymenolepis microstoma	GO:0005829,GO:0005886,GO:0005923,GO:0044291,GO:0045121,GO:0055037,GO:0070062,GO:0005515,GO:0005525,GO:0019003,GO:0001932,GO:0007264,GO:0030033,GO:0070527, GO:0090557	cytosol,plasma membrane,bicellular tight junction,cell-cell contact zone,membrane raft,recycling endosome,extracellular exosome,protein binding,GTP binding,GDP binding,regulation of protein phosphorylation,small GTPase mediated signal transduction,microvillus assembly,platelet aggregation, establishment of endothelial intestinal barrier	C,C,C,C,C,C,C,F,F,F,P,P,P,P, P	IPR001806 (PRINTS),IPR003579 (SMART),IPR020849 (SMART),IPR003578 (SMART),IPR027417 (G3DSA:3.40.50.GENE3D),IPR005225 (TIGRFAM),IPR001806 (PFAM),IPR020849 (PANTHER),CYTOPLASMIC_DOMAIN (PHOBIUS),TRANSMEMBRANE (PHOBIUS),NON_CYTOPLASMIC_DOMAIN (PHOBIUS),IPR020849 (PROSITE_PROFILES), IPR027417 (SUPERFAMILY)	F:GO:0005525,P:GO:0007264,P:GO:0015031,P:GO:0007165,C:GO:0016020, C:GO:0005622	F:GTP binding,P:small GTPase mediated signal transduction,P:protein transport,P:signal transduction,C:membrane, C:intracellular	20
0	ras responsive element binding protein 1	629	0.0E0	59.7	16	Echinococcus multilocularis	GO:0005730,GO:0005737,GO:0016604,GO:0070062,GO:0000979,GO:0046872,GO:0000122,GO:0006366,GO:0007265,GO:0007275,GO:0010634,GO:0033601,GO:0045893,GO:1900026,GO:1903691, GO:2000394	nucleolus,cytoplasm,nuclear body,extracellular exosome,RNA polymerase II core promoter sequence-specific DNA binding,metal ion binding,negative regulation of transcription from RNA polymerase II promoter,transcription from RNA polymerase II promoter,Ras protein signal transduction,multicellular organismal development,positive regulation of epithelial cell migration,positive regulation of mammary …	C,C,C,C,F,F,P,P,P,P,P,P,P,P,P, P	IPR015880 (SMART),IPR013087 (G3DSA:3.30.160.GENE3D),IPR013087 (G3DSA:3.30.160.GENE3D),IPR013087 (G3DSA:3.30.160.GENE3D),IPR013087 (G3DSA:3.30.160.GENE3D),IPR013087 (G3DSA:3.30.160.GENE3D),PF13465 (PFAM),IPR007087 (PFAM),PTHR24409 (PANTHER),IPR007087 (PROSITE_PATTERNS),IPR007087 (PROSITE_PROFILES), SSF57667 (SUPERFAMILY)	F:GO:0003676, F:GO:0046872	F:nucleic acid binding, F:metal ion binding	20
0	receptor transporting protein	264	1.3E-108	56.87	0	Hymenolepis microstoma				TRANSMEMBRANE (PHOBIUS),NON_CYTOPLASMIC_DOMAIN (PHOBIUS),CYTOPLASMIC_DOMAIN (PHOBIUS), TMhelix (TMHMM)	no GO terms	no GO terms	15
0	receptor type tyrosine protein phosphatase o	117	5.6E-48	65.5	2	Echinococcus granulosus	GO:0004725, GO:0035335	protein tyrosine phosphatase activity, peptidyl-tyrosine dephosphorylation	F, P	IPR000242 (PRINTS),IPR029021 (G3DSA:3.90.190.GENE3D),IPR000242 (PFAM),PTHR19134 (PANTHER),IPR000242 (PROSITE_PROFILES), IPR029021 (SUPERFAMILY)	F:GO:0004725, P:GO:0006470	F:protein tyrosine phosphatase activity, P:protein dephosphorylation	20
0	regulator of differentiation 1	341	1.7E-121	61.4	1	Hymenolepis microstoma	GO:0003676	nucleic acid binding	F	IPR000504 (SMART),IPR012677 (G3DSA:3.30.70.GENE3D),PF14259 (PFAM),IPR012677 (G3DSA:3.30.70.GENE3D),PTHR11546 (PANTHER),IPR000504 (PROSITE_PROFILES),IPR000504 (PROSITE_PROFILES),SSF54928 (SUPERFAMILY), SSF54928 (SUPERFAMILY)	F:GO:0003676, F:GO:0000166	F:nucleic acid binding, F:nucleotide binding	20
0	regulator of g-protein signaling 4	272	1.3E-119	71.45	1	Echinococcus granulosus	GO:0038032	termination of G-protein coupled receptor signaling pathway	P	IPR016137 (PRINTS),IPR016137 (SMART),G3DSA:1.10.167.10 (GENE3D),IPR024066 (G3DSA:1.10.196.GENE3D),IPR016137 (PFAM),PTHR10845 (PANTHER),IPR016137 (PROSITE_PROFILES), IPR016137 (SUPERFAMILY)	P:GO:0038032	P:termination of G-protein coupled receptor signaling pathway	20
0	remodeling and spacing factor 1	1047	4.5E-74	61.75	7	Echinococcus multilocularis				IPR001965 (SMART),IPR019787 (PFAM),IPR013083 (G3DSA:3.30.40.GENE3D),PTHR10615 (PANTHER),PTHR10615:SF1 (PANTHER),IPR030513 (PROSITE_PATTERNS),IPR019786 (PROSITE_PATTERNS),IPR019787 (PROSITE_PROFILES), IPR011011 (SUPERFAMILY)	F:GO:0005515, F:GO:0008270	F:protein binding, F:zinc ion binding	20
0	rho gtpase activating protein	1380	0.0E0	55.9	4	Hymenolepis microstoma				IPR027417 (G3DSA:3.40.50.GENE3D),PTHR23178:SF21 (PANTHER),PTHR23178 (PANTHER), IPR027417 (SUPERFAMILY)	no GO terms	no GO terms	20
0	rho gtpase activating protein 44	1082	1.5E-136	60.4	2	Echinococcus granulosus				Coil (COILS),Coil (COILS),IPR000198 (SMART),IPR000198 (PFAM),IPR027267 (G3DSA:1.20.1270.GENE3D),IPR000198 (G3DSA:1.10.555.GENE3D),PTHR14130 (PANTHER),PTHR14130:SF11 (PANTHER),NON_CYTOPLASMIC_DOMAIN (PHOBIUS),TRANSMEMBRANE (PHOBIUS),TRANSMEMBRANE (PHOBIUS),CYTOPLASMIC_DOMAIN (PHOBIUS),NON_CYTOPLASMIC_DOMAIN (PHOBIUS),IPR000198 (PROSITE_PROFILES),IPR008936 (SUPERFAMILY), SSF103657 (SUPERFAMILY)	P:GO:0007165	P:signal transduction	20
0	rhophilin 2	836	0.0E0	58.25	1	Echinococcus multilocularis				IPR004328 (SMART),IPR001478 (SMART),IPR004328 (PFAM),IPR001478 (G3DSA:2.30.42.GENE3D),IPR001478 (PFAM),IPR004328 (G3DSA:1.25.40.GENE3D),PTHR23031 (PANTHER),IPR001478 (PROSITE_PROFILES),IPR004328 (PROSITE_PROFILES), IPR001478 (SUPERFAMILY)	F:GO:0005515	F:protein binding	20
0	rhoptry associated membrane antigen	647	1.7E-79	58.0	0	Echinococcus granulosus				no IPS match	no IPS match	no IPS match	9
0	rho-related gtp-binding protein	224	5.0E-83	61.45	17	Echinococcus granulosus	GO:0005884,GO:0005886,GO:0044444,GO:0045121,GO:0070062,GO:0000166,GO:0003924,GO:0005522,GO:0032427,GO:0008286,GO:0008360,GO:0030866,GO:0045944,GO:0046039,GO:0046326,GO:0051491, GO:0090005	actin filament,plasma membrane,cytoplasmic part,membrane raft,extracellular exosome,nucleotide binding,GTPase activity,profilin binding,GBD domain binding,insulin receptor signaling pathway,regulation of cell shape,cortical actin cytoskeleton organization,positive regulation of transcription from RNA polymerase II promoter,GTP metabolic process,positive regulation of glucose import,positive regul…	C,C,C,C,C,F,F,F,F,P,P,P,P,P,P,P, P	IPR001806 (PRINTS),IPR003579 (SMART),IPR020849 (SMART),IPR003578 (SMART),IPR027417 (G3DSA:3.40.50.GENE3D),IPR005225 (TIGRFAM),IPR001806 (PFAM),PTHR24072:SF125 (PANTHER),PTHR24072 (PANTHER),IPR003578 (PROSITE_PROFILES), IPR027417 (SUPERFAMILY)	P:GO:0007264,F:GO:0005525,P:GO:0015031,P:GO:0007165,C:GO:0016020, C:GO:0005622	P:small GTPase mediated signal transduction,F:GTP binding,P:protein transport,P:signal transduction,C:membrane, C:intracellular	20
0	ribonuclease h2 subunit b	236	1.3E-52	52.43	1	Hymenolepis microstoma				IPR019024 (PFAM)	C:GO:0005634	C:nucleus	7
0	ribosomal protein s14	954	0.0E0	52.4	1	Echinococcus multilocularis				Coil (COILS),PTHR22741:SF10 (PANTHER), PTHR22741 (PANTHER)	no GO terms	no GO terms	20
0	ribosomal protein s2	101	2.7E-18	65.67	1	Echinococcus granulosus				no IPS match	no IPS match	no IPS match	3
0	ribosomal protein s6 kinase delta 1	745	0.0E0	53.6	11	Echinococcus multilocularis	GO:0005634,GO:0005737,GO:0004674,GO:0005515,GO:0006468,GO:0007165,GO:0010033,GO:0032680,GO:0033554,GO:0048255, GO:0048518	nucleus,cytoplasm,protein serine/threonine kinase activity,protein binding,protein phosphorylation,signal transduction,response to organic substance,regulation of tumor necrosis factor production,cellular response to stress,mRNA stabilization, positive regulation of biological process	C,C,F,F,P,P,P,P,P,P, P	IPR002290 (SMART),G3DSA:1.10.510.10 (GENE3D),IPR001683 (PFAM),IPR007330 (G3DSA:1.20.58.GENE3D),IPR000719 (PFAM),IPR001683 (G3DSA:3.30.1520.GENE3D),PTHR15508:SF1 (PANTHER),PTHR15508 (PANTHER),IPR001683 (PROSITE_PROFILES),IPR000719 (PROSITE_PROFILES),IPR007330 (SUPERFAMILY),IPR001683 (SUPERFAMILY), IPR011009 (SUPERFAMILY)	F:GO:0005524,F:GO:0004672,P:GO:0006468, F:GO:0035091	F:ATP binding,F:protein kinase activity,P:protein phosphorylation, F:phosphatidylinositol binding	20
0	ring finger protein 150	1223	1.3E-70	62.95	4	Echinococcus multilocularis				IPR013083 (G3DSA:3.30.40.GENE3D),PTHR22765 (PANTHER),CYTOPLASMIC_DOMAIN (PHOBIUS),TRANSMEMBRANE (PHOBIUS),NON_CYTOPLASMIC_DOMAIN (PHOBIUS),SSF57850 (SUPERFAMILY), TMhelix (TMHMM)	no GO terms	no GO terms	20
0	ring finger protein unkempt	833	0.0E0	74.4	2	Echinococcus multilocularis	GO:0003723, GO:0046872	RNA binding, metal ion binding	F, F	IPR000571 (SMART),IPR000571 (G3DSA:4.10.1000.GENE3D),IPR000571 (PFAM),PTHR14493:SF38 (PANTHER),PTHR14493 (PANTHER),SIGNAL_PEPTIDE_C_REGION (PHOBIUS),SIGNAL_PEPTIDE_H_REGION (PHOBIUS),NON_CYTOPLASMIC_DOMAIN (PHOBIUS),SIGNAL_PEPTIDE (PHOBIUS),SIGNAL_PEPTIDE_N_REGION (PHOBIUS),IPR000571 (PROSITE_PROFILES), SSF90229 (SUPERFAMILY)	F:GO:0046872	F:metal ion binding	20
0	rna binding motif single stranded interacting	305	7.3E-116	58.05	3	Echinococcus granulosus	GO:0003676,GO:0016301, GO:0006796	nucleic acid binding,kinase activity, phosphate-containing compound metabolic process	F,F, P	IPR000504 (SMART),IPR012677 (G3DSA:3.30.70.GENE3D),IPR012677 (G3DSA:3.30.70.GENE3D),IPR000504 (PFAM),IPR031096 (PTHR24011:PANTHER),PTHR24011 (PANTHER),IPR000504 (PROSITE_PROFILES), SSF54928 (SUPERFAMILY)	F:GO:0003676,F:GO:0000166,P:GO:0009908, F:GO:0003723	F:nucleic acid binding,F:nucleotide binding,P:flower development, F:RNA binding	20
0	rna binding motif single stranded interacting	748	0.0E0	52.75	2	Echinococcus granulosus	GO:0097159, GO:1901363	organic cyclic compound binding, heterocyclic compound binding	F, F	IPR000504 (SMART),IPR012677 (G3DSA:3.30.70.GENE3D),PF14259 (PFAM),IPR012677 (G3DSA:3.30.70.GENE3D),IPR012677 (G3DSA:3.30.70.GENE3D),PTHR24011 (PANTHER),IPR000504 (PROSITE_PROFILES), SSF54928 (SUPERFAMILY)	F:GO:0003676, F:GO:0000166	F:nucleic acid binding, F:nucleotide binding	20
0	rna binding protein fox 1 3	663	1.1E-67	89.15	2	Echinococcus granulosus	GO:0000166, GO:0003676	nucleotide binding, nucleic acid binding	F, F	IPR000504 (SMART),IPR012677 (G3DSA:3.30.70.GENE3D),IPR000504 (PFAM),PTHR15597 (PANTHER),IPR000504 (PROSITE_PROFILES), SSF54928 (SUPERFAMILY)	F:GO:0003676, F:GO:0000166	F:nucleic acid binding, F:nucleotide binding	20
0	rna binding protein lupus la	822	2.5E-150	51.73	0	Echinococcus multilocularis				IPR006630 (SMART),IPR011991 (G3DSA:1.10.10.GENE3D),IPR006630 (PFAM),IPR006630 (PROSITE_PROFILES), SSF46785 (SUPERFAMILY)	no GO terms	no GO terms	11
0	rna binding protein nova	764	4.4E-100	80.45	1	Echinococcus granulosus	GO:0003723	RNA binding	F	IPR004087 (SMART),IPR004088 (G3DSA:3.30.1370.GENE3D),IPR004088 (PFAM),PTHR10288:SF142 (PANTHER),PTHR10288 (PANTHER),NON_CYTOPLASMIC_DOMAIN (PHOBIUS),CYTOPLASMIC_DOMAIN (PHOBIUS),TRANSMEMBRANE (PHOBIUS),IPR004088 (PROSITE_PROFILES), IPR004088 (SUPERFAMILY)	F:GO:0003676, F:GO:0003723	F:nucleic acid binding, F:RNA binding	20
0	rna binding protein nova 1	746	3.2E-157	73.0	3	Hymenolepis microstoma	GO:0003723,GO:0016787, GO:0008152	RNA binding,hydrolase activity, metabolic process	F,F, P	IPR004087 (SMART),IPR004088 (PFAM),IPR004088 (G3DSA:3.30.1370.GENE3D),PTHR10288 (PANTHER),PTHR10288 (PANTHER),PTHR10288:SF142 (PANTHER),IPR004088 (PROSITE_PROFILES),IPR004088 (PROSITE_PROFILES),IPR004088 (SUPERFAMILY), IPR004088 (SUPERFAMILY)	F:GO:0003676, F:GO:0003723	F:nucleic acid binding, F:RNA binding	20
0	rna-binding protein with serine-rich domain 1-like	618	4.0E-72	75.3	5	Echinococcus granulosus	GO:0005634,GO:0000166,GO:0003676,GO:0018024, GO:0051568	nucleus,nucleotide binding,nucleic acid binding,histone-lysine N-methyltransferase activity, histone H3-K4 methylation	C,F,F,F, P	IPR000504 (SMART),IPR012677 (G3DSA:3.30.70.GENE3D),IPR000504 (PFAM),PTHR15481 (PANTHER),PTHR15481:SF0 (PANTHER),IPR000504 (PROSITE_PROFILES), SSF54928 (SUPERFAMILY)	F:GO:0003676, F:GO:0000166	F:nucleic acid binding, F:nucleotide binding	20
0	run domain containing protein 3a	328	4.1E-56	47.0	0	Echinococcus granulosus				Coil (COILS)	no GO terms	no GO terms	4
0	s-adenosylmethionine decarboxylase proenzyme isoform x2	316	2.3E-148	57.7	4	Echinococcus granulosus	GO:0016831,GO:0006596,GO:0044281, GO:0097164	carboxy-lyase activity,polyamine biosynthetic process,small molecule metabolic process, ammonium ion metabolic process	F,P,P, P	IPR016067 (G3DSA:3.60.90.GENE3D),IPR001985 (PFAM),PTHR11570:SF0 (PANTHER),IPR001985 (PANTHER), IPR016067 (SUPERFAMILY)	P:GO:0008295,F:GO:0004014, P:GO:0006597	P:spermidine biosynthetic process,F:adenosylmethionine decarboxylase activity, P:spermine biosynthetic process	20
0	sal protein 3	431	9.0E-88	69.6	3	Echinococcus granulosus	GO:0003676,GO:0046872, GO:0009790	nucleic acid binding,metal ion binding, embryo development	F,F, P	IPR015880 (SMART),IPR013087 (G3DSA:3.30.160.GENE3D),PF13465 (PFAM),IPR013087 (G3DSA:3.30.160.GENE3D),PTHR23233 (PANTHER),PTHR23233:SF49 (PANTHER),IPR007087 (PROSITE_PATTERNS),IPR007087 (PROSITE_PROFILES), SSF57667 (SUPERFAMILY)	F:GO:0003676, F:GO:0046872	F:nucleic acid binding, F:metal ion binding	20
0	scaffold attachment factor b2	806	6.2E-103	47.65	5	Echinococcus multilocularis				IPR003034 (SMART),IPR000504 (SMART),IPR003034 (PFAM),IPR000504 (PFAM),IPR012677 (G3DSA:3.30.70.GENE3D),IPR003034 (G3DSA:1.10.720.GENE3D),PTHR15683 (PANTHER),PTHR15683:SF7 (PANTHER),IPR003034 (PROSITE_PROFILES),IPR000504 (PROSITE_PROFILES),SSF54928 (SUPERFAMILY), SSF68906 (SUPERFAMILY)	F:GO:0003676, F:GO:0000166	F:nucleic acid binding, F:nucleotide binding	20
0	schwannomin interacting protein 1	474	4.5E-112	62.2	0	Echinococcus multilocularis				no IPS match	no IPS match	no IPS match	5
0	secreted frizzled protein 5	441	1.7E-106	61.0	2	Echinococcus granulosus				Coil (COILS),Coil (COILS), Coil (COILS)	no GO terms	no GO terms	4
0	secretory protein	1035	7.1E-82	59.25	0	Echinococcus granulosus				no IPS match	no IPS match	no IPS match	4
0	semaphorin 1a	587	1.8E-96	47.5	2	Echinococcus granulosus				IPR015943 (G3DSA:2.130.10.GENE3D),NON_CYTOPLASMIC_DOMAIN (PHOBIUS),CYTOPLASMIC_DOMAIN (PHOBIUS),TRANSMEMBRANE (PHOBIUS),IPR001627 (SUPERFAMILY), TMhelix (TMHMM)	F:GO:0005515	F:protein binding	8
0	serine rich repeat protein	511	5.4E-89	63.22	4	Echinococcus multilocularis				Coil (COILS), IPR011992 (G3DSA:1.10.238.GENE3D)	no GO terms	no GO terms	9
0	serine threonine-protein kinase haspin	206	2.9E-35	50.8	8	Clonorchis sinensis				G3DSA:3.30.200.20 (GENE3D),PTHR24419:SF18 (PANTHER),PTHR24419 (PANTHER),SIGNAL_PEPTIDE_C_REGION (PHOBIUS),SIGNAL_PEPTIDE_H_REGION (PHOBIUS),SIGNAL_PEPTIDE (PHOBIUS),SIGNAL_PEPTIDE_N_REGION (PHOBIUS),NON_CYTOPLASMIC_DOMAIN (PHOBIUS),IPR000719 (PROSITE_PROFILES), IPR011009 (SUPERFAMILY)	F:GO:0004672,P:GO:0006468, F:GO:0005524	F:protein kinase activity,P:protein phosphorylation, F:ATP binding	20
0	serine threonine-protein kinase pak partial	615	0.0E0	73.25	14	Echinococcus granulosus	GO:0005737,GO:0000166,GO:0004674,GO:0048365,GO:0007266,GO:0007346,GO:0016477,GO:0023014,GO:0030036,GO:0031098,GO:0031175,GO:0032147,GO:0042981, GO:0043408	cytoplasm,nucleotide binding,protein serine/threonine kinase activity,Rac GTPase binding,Rho protein signal transduction,regulation of mitotic cell cycle,cell migration,signal transduction by protein phosphorylation,actin cytoskeleton organization,stress-activated protein kinase signaling cascade,neuron projection development,activation of protein kinase activity,regulation of apoptotic process, …	C,F,F,F,P,P,P,P,P,P,P,P,P, P	IPR002290 (SMART),G3DSA:1.10.510.10 (GENE3D),IPR000719 (PFAM),G3DSA:3.30.200.20 (GENE3D),PTHR24361:SF25 (PANTHER),PTHR24361 (PANTHER),PTHR24361 (PANTHER),IPR017441 (PROSITE_PATTERNS),IPR008271 (PROSITE_PATTERNS),IPR000719 (PROSITE_PROFILES), IPR011009 (SUPERFAMILY)	F:GO:0005524,P:GO:0006468, F:GO:0004672	F:ATP binding,P:protein phosphorylation, F:protein kinase activity	20
0	serine:threonine protein kinase	1171	0.0E0	81.05	21	Echinococcus granulosus	GO:0005634,GO:0005884,GO:0016328,GO:0045180,GO:0097427,GO:0000287,GO:0004674,GO:0005515,GO:0005524,GO:0008289,GO:0044822,GO:0050321,GO:0001764,GO:0010976,GO:0016055,GO:0030010,GO:0035556,GO:0045197,GO:0046777,GO:0050770, GO:0051493	nucleus,actin filament,lateral plasma membrane,basal cortex,microtubule bundle,magnesium ion binding,protein serine/threonine kinase activity,protein binding,ATP binding,lipid binding,poly(A) RNA binding,tau-protein kinase activity,neuron migration,positive regulation of neuron projection development,Wnt signaling pathway,establishment of cell polarity,intracellular signal transduction,establishm…	C,C,C,C,C,F,F,F,F,F,F,F,P,P,P,P,P,P,P,P, P	IPR015940 (SMART),IPR002290 (SMART),G3DSA:1.10.8.10 (GENE3D),G3DSA:3.30.200.20 (GENE3D),G3DSA:1.10.510.10 (GENE3D),IPR000719 (PFAM),PTHR24346 (PANTHER),PTHR24346:SF23 (PANTHER),IPR017441 (PROSITE_PATTERNS),IPR008271 (PROSITE_PATTERNS),CYTOPLASMIC_DOMAIN (PHOBIUS),TRANSMEMBRANE (PHOBIUS),NON_CYTOPLASMIC_DOMAIN (PHOBIUS),IPR015940 (PROSITE_PROFILES),IPR000719 (PROSITE_PROFILES), IPR011009 (SUPERFAM…	F:GO:0005524,P:GO:0006468, F:GO:0004672	F:ATP binding,P:protein phosphorylation, F:protein kinase activity	20
0	serine:threonine protein kinase	1369	9.0E-172	64.35	3	Echinococcus multilocularis	GO:0000166,GO:0004674, GO:0016310	nucleotide binding,protein serine/threonine kinase activity, phosphorylation	F,F, P	IPR002290 (SMART),IPR000719 (PFAM),G3DSA:3.30.200.20 (GENE3D),G3DSA:1.10.510.10 (GENE3D),PTHR24347:SF175 (PANTHER),IPR020636 (PANTHER),IPR008271 (PROSITE_PATTERNS),IPR017441 (PROSITE_PATTERNS),IPR000719 (PROSITE_PROFILES), IPR011009 (SUPERFAMILY)	P:GO:0006468,F:GO:0004672, F:GO:0005524	P:protein phosphorylation,F:protein kinase activity, F:ATP binding	20
0	serine:threonine protein kinase mark2	1112	0.0E0	72.25	27	Echinococcus granulosus	GO:0005634,GO:0005739,GO:0005884,GO:0016328,GO:0045180,GO:0097427,GO:0000287,GO:0004674,GO:0005515,GO:0005524,GO:0008289,GO:0030295,GO:0044822,GO:0050321,GO:0000422,GO:0001764,GO:0010976,GO:0016055,GO:0018107,GO:0030010,GO:0032147,GO:0035556,GO:0045197,GO:0046777,GO:0050770,GO:0051493, GO:0051646	nucleus,mitochondrion,actin filament,lateral plasma membrane,basal cortex,microtubule bundle,magnesium ion binding,protein serine/threonine kinase activity,protein binding,ATP binding,lipid binding,protein kinase activator activity,poly(A) RNA binding,tau-protein kinase activity,mitochondrion degradation,neuron migration,positive regulation of neuron projection development,Wnt signaling pathway,p…	C,C,C,C,C,C,F,F,F,F,F,F,F,F,P,P,P,P,P,P,P,P,P,P,P,P, P	IPR015940 (SMART),IPR002290 (SMART),G3DSA:1.10.8.10 (GENE3D),IPR028375 (G3DSA:3.30.310.GENE3D),IPR001772 (PFAM),G3DSA:1.10.510.10 (GENE3D),IPR000719 (PFAM),PTHR24346 (PANTHER),IPR008271 (PROSITE_PATTERNS),IPR015940 (PROSITE_PROFILES),IPR000719 (PROSITE_PROFILES),IPR001772 (PROSITE_PROFILES),IPR028375 (SUPERFAMILY), IPR011009 (SUPERFAMILY)	F:GO:0004672,P:GO:0006468, F:GO:0005524	F:protein kinase activity,P:protein phosphorylation, F:ATP binding	20
0	serine:threonine protein phosphatase 6	1130	3.2E-87	42.05	6	Echinococcus multilocularis				IPR011989 (G3DSA:1.25.10.GENE3D),IPR007587 (PFAM),PTHR12634:SF8 (PANTHER),IPR007587 (PANTHER), IPR016024 (SUPERFAMILY)	F:GO:0005488	F:binding	20
0	serine-rich repeat protein	1621	1.5E-97	55.9	0	Echinococcus granulosus				SIGNAL_PEPTIDE (PHOBIUS),SIGNAL_PEPTIDE_H_REGION (PHOBIUS),NON_CYTOPLASMIC_DOMAIN (PHOBIUS),SIGNAL_PEPTIDE_C_REGION (PHOBIUS), SIGNAL_PEPTIDE_N_REGION (PHOBIUS)	no GO terms	no GO terms	10
0	serum albumin	647	3.6E-165	55.13	0	Echinococcus multilocularis				TRANSMEMBRANE (PHOBIUS),CYTOPLASMIC_DOMAIN (PHOBIUS),NON_CYTOPLASMIC_DOMAIN (PHOBIUS),TRANSMEMBRANE (PHOBIUS),TRANSMEMBRANE (PHOBIUS),NON_CYTOPLASMIC_DOMAIN (PHOBIUS),TRANSMEMBRANE (PHOBIUS),CYTOPLASMIC_DOMAIN (PHOBIUS),TRANSMEMBRANE (PHOBIUS),TRANSMEMBRANE (PHOBIUS),NON_CYTOPLASMIC_DOMAIN (PHOBIUS),CYTOPLASMIC_DOMAIN (PHOBIUS),CYTOPLASMIC_DOMAIN (PHOBIUS),TRANSMEMBRANE (PHOBIUS),NON_CYTOPLASMIC_…	no GO terms	no GO terms	8
0	serum response factor-binding protein 1-like	458	9.0E-115	59.08	2	Echinococcus multilocularis				no IPS match	no IPS match	no IPS match	12
0	sh2 domain containing adapter protein f	533	1.6E-150	68.25	0	Echinococcus multilocularis				SignalP-TM (SIGNALP_GRAM_POSITIVE)	no GO terms	no GO terms	4
0	sh3 multi domain containing protein endophilin	1045	4.7E-174	60.0	1	Echinococcus multilocularis				IPR001452 (SMART),G3DSA:2.30.30.40 (GENE3D),IPR011511 (PFAM),IPR028535 (PTHR14167:PANTHER),PTHR14167 (PANTHER),IPR001452 (PROSITE_PROFILES), IPR001452 (SUPERFAMILY)	F:GO:0005515, P:GO:0050999	F:protein binding, P:regulation of nitric-oxide synthase activity	9
0	shisa domain containing protein	212	2.2E-31	48.67	0	Echinococcus multilocularis				TRANSMEMBRANE (PHOBIUS),NON_CYTOPLASMIC_DOMAIN (PHOBIUS),CYTOPLASMIC_DOMAIN (PHOBIUS),CYTOPLASMIC_DOMAIN (PHOBIUS),TRANSMEMBRANE (PHOBIUS),TMhelix (TMHMM), TMhelix (TMHMM)	no GO terms	no GO terms	6
0	sickle tail protein	788	0.0E0	51.35	0	Echinococcus multilocularis				Coil (COILS),IPR022782 (PFAM),PTHR22741:SF10 (PANTHER), PTHR22741 (PANTHER)	no GO terms	no GO terms	20
0	single-stranded dna-binding protein 3	789	6.1E-91	80.95	14	Echinococcus granulosus	GO:0005634,GO:0005737,GO:0043234,GO:0003697,GO:0005515,GO:0002244,GO:0006351,GO:0006461,GO:0008284,GO:0021501,GO:0021547,GO:0045944,GO:0060323, GO:2000744	nucleus,cytoplasm,protein complex,single-stranded DNA binding,protein binding,hematopoietic progenitor cell differentiation,transcription, DNA-templated,protein complex assembly,positive regulation of cell proliferation,prechordal plate formation,midbrain-hindbrain boundary initiation,positive regulation of transcription from RNA polymerase II promoter,head morphogenesis, positive regulation of a…	C,C,C,F,F,P,P,P,P,P,P,P,P, P	IPR008116 (PRINTS),PTHR12610 (PANTHER),NON_CYTOPLASMIC_DOMAIN (PHOBIUS),TRANSMEMBRANE (PHOBIUS),TRANSMEMBRANE (PHOBIUS),NON_CYTOPLASMIC_DOMAIN (PHOBIUS),CYTOPLASMIC_DOMAIN (PHOBIUS),TMhelix (TMHMM), TMhelix (TMHMM)	F:GO:0003697	F:single-stranded DNA binding	20
0	single-stranded dna-binding protein 3	451	4.3E-153	72.3	5	Echinococcus granulosus	GO:0005634,GO:0003697,GO:0006355,GO:0035220, GO:0048812	nucleus,single-stranded DNA binding,regulation of transcription, DNA-templated,wing disc development, neuron projection morphogenesis	C,F,P,P, P	IPR008116 (PRINTS), IPR006594 (PROSITE_PROFILES)	F:GO:0003697, F:GO:0005515	F:single-stranded DNA binding, F:protein binding	20
0	six1	197	7.7E-130	75.2	28	Hymenolepis microstoma	GO:0031981,GO:0003700,GO:0043565,GO:0044212,GO:0001657,GO:0003156,GO:0006357,GO:0008284,GO:0021545,GO:0042472,GO:0043066,GO:0043586,GO:0045165,GO:0045595,GO:0045893,GO:0048638,GO:0048646,GO:0048699,GO:0048704,GO:0048732,GO:0051179,GO:0051960,GO:0060537,GO:0061061,GO:0061213,GO:0072171,GO:0072358, GO:0090189	nuclear lumen,sequence-specific DNA binding transcription factor activity,sequence-specific DNA binding,transcription regulatory region DNA binding,ureteric bud development,regulation of organ formation,regulation of transcription from RNA polymerase II promoter,positive regulation of cell proliferation,cranial nerve development,inner ear morphogenesis,negative regulation of apoptotic process,ton…	C,F,F,F,P,P,P,P,P,P,P,P,P,P,P,P,P,P,P,P,P,P,P,P,P,P,P, P	IPR001356 (SMART),IPR001356 (PFAM),IPR009057 (G3DSA:1.10.10.GENE3D),PTHR10390:SF29 (PANTHER),PTHR10390 (PANTHER),IPR017970 (PROSITE_PATTERNS),IPR001356 (PROSITE_PROFILES), IPR009057 (SUPERFAMILY)	F:GO:0003677,F:GO:0043565, P:GO:0006355	F:DNA binding,F:sequence-specific DNA binding, P:regulation of transcription, DNA-templated	20
0	sjchgc03401 protein	417	2.9E-81	51.25	0	Echinococcus granulosus				no IPS match	no IPS match	no IPS match	8
0	sjchgc04002 protein	816	5.5E-128	67.85	0	Echinococcus multilocularis				IPR000980 (SMART),IPR000980 (PFAM),IPR000980 (G3DSA:3.30.505.GENE3D),PTHR12583:SF15 (PANTHER),PTHR12583 (PANTHER),IPR000980 (PROSITE_PROFILES), IPR000980 (SUPERFAMILY)	no GO terms	no GO terms	20
0	sjchgc04212 protein	300	2.7E-58	51.44	0	Echinococcus multilocularis				TRANSMEMBRANE (PHOBIUS),TRANSMEMBRANE (PHOBIUS),NON_CYTOPLASMIC_DOMAIN (PHOBIUS),CYTOPLASMIC_DOMAIN (PHOBIUS),CYTOPLASMIC_DOMAIN (PHOBIUS),TMhelix (TMHMM), TMhelix (TMHMM)	no GO terms	no GO terms	9
0	sjchgc04387 protein	1243	3.9E-57	45.63	0	Echinococcus multilocularis				no IPS match	no IPS match	no IPS match	8
0	sjchgc05818 protein	375	7.4E-72	59.89	0	Echinococcus granulosus				no IPS match	no IPS match	no IPS match	9
0	sjchgc06375 protein	222	1.3E-11	63.7	0	Echinococcus granulosus				no IPS match	no IPS match	no IPS match	10
0	sjchgc07793 protein	635	8.5E-126	50.3	3	Echinococcus multilocularis				IPR013320 (G3DSA:2.60.120.GENE3D),CYTOPLASMIC_DOMAIN (PHOBIUS),TRANSMEMBRANE (PHOBIUS),NON_CYTOPLASMIC_DOMAIN (PHOBIUS), TMhelix (TMHMM)	no GO terms	no GO terms	10
0	sjchgc09165 protein	292	2.1E-123	52.93	0	Echinococcus multilocularis				SIGNAL_PEPTIDE_C_REGION (PHOBIUS),NON_CYTOPLASMIC_DOMAIN (PHOBIUS),SIGNAL_PEPTIDE (PHOBIUS),SIGNAL_PEPTIDE_H_REGION (PHOBIUS),SIGNAL_PEPTIDE_N_REGION (PHOBIUS),SignalP-TM (SIGNALP_EUK), TMhelix (TMHMM)	no GO terms	no GO terms	15
0	ski oncogene	1099	0.0E0	54.3	1	Echinococcus granulosus	GO:0046332	SMAD binding	F	IPR014890 (SMART),IPR003380 (PFAM),IPR014890 (PFAM),IPR010919 (G3DSA:3.10.390.GENE3D),IPR003380 (G3DSA:3.10.260.GENE3D),PTHR10005:SF2 (PANTHER),IPR023216 (PANTHER),PTHR10005:SF2 (PANTHER),IPR023216 (PANTHER),IPR010919 (SUPERFAMILY), IPR009061 (SUPERFAMILY)	F:GO:0046332	F:SMAD binding	20
0	snf4:amp activated protein kinase gamma subunit	737	0.0E0	62.85	2	Echinococcus granulosus				G3DSA:3.10.580.10 (GENE3D),PTHR13780:SF35 (PANTHER),PTHR13780 (PANTHER),IPR000644 (PROSITE_PROFILES), SSF54631 (SUPERFAMILY)	no GO terms	no GO terms	20
0	sodium hydrogen exchanger 2	744	0.0E0	67.9	5	Echinococcus granulosus	GO:0016021,GO:0015385,GO:0006885,GO:0035725, GO:1902600	integral component of membrane,sodium:proton antiporter activity,regulation of pH,sodium ion transmembrane transport, hydrogen ion transmembrane transport	C,F,P,P, P	IPR004709 (PRINTS),IPR004709 (TIGRFAM),IPR006153 (PFAM),PTHR10110:SF98 (PANTHER),IPR018422 (PANTHER),TRANSMEMBRANE (PHOBIUS),TRANSMEMBRANE (PHOBIUS),NON_CYTOPLASMIC_DOMAIN (PHOBIUS),TRANSMEMBRANE (PHOBIUS),NON_CYTOPLASMIC_DOMAIN (PHOBIUS),NON_CYTOPLASMIC_DOMAIN (PHOBIUS),TRANSMEMBRANE (PHOBIUS),NON_CYTOPLASMIC_DOMAIN (PHOBIUS),CYTOPLASMIC_DOMAIN (PHOBIUS),TRANSMEMBRANE (PHOBIUS),CYTOPLASMIC_DOMAI…	C:GO:0016021,P:GO:0055085,P:GO:0006885,P:GO:0006814,F:GO:0015385,P:GO:0006812, F:GO:0015299	C:integral component of membrane,P:transmembrane transport,P:regulation of pH,P:sodium ion transport,F:sodium:proton antiporter activity,P:cation transport, F:solute:proton antiporter activity	20
0	sodium hydrogen exchanger 2	724	0.0E0	71.6	5	Echinococcus granulosus	GO:0016021,GO:0015385,GO:0006885,GO:0035725, GO:1902600	integral component of membrane,sodium:proton antiporter activity,regulation of pH,sodium ion transmembrane transport, hydrogen ion transmembrane transport	C,F,P,P, P	Coil (COILS),IPR004709 (PRINTS),IPR006153 (PFAM),IPR004709 (TIGRFAM),IPR018422 (PANTHER),PTHR10110:SF98 (PANTHER),TRANSMEMBRANE (PHOBIUS),NON_CYTOPLASMIC_DOMAIN (PHOBIUS),TRANSMEMBRANE (PHOBIUS),TRANSMEMBRANE (PHOBIUS),NON_CYTOPLASMIC_DOMAIN (PHOBIUS),CYTOPLASMIC_DOMAIN (PHOBIUS),TRANSMEMBRANE (PHOBIUS),TRANSMEMBRANE (PHOBIUS),NON_CYTOPLASMIC_DOMAIN (PHOBIUS),NON_CYTOPLASMIC_DOMAIN (PHOBIUS),TRAN…	P:GO:0006885,P:GO:0006814,P:GO:0055085,C:GO:0016021,F:GO:0015385,P:GO:0006812, F:GO:0015299	P:regulation of pH,P:sodium ion transport,P:transmembrane transport,C:integral component of membrane,F:sodium:proton antiporter activity,P:cation transport, F:solute:proton antiporter activity	20
0	sodium hydrogen exchanger 3	440	2.4E-106	59.45	6	Echinococcus granulosus	GO:0005886,GO:0044425,GO:0005515,GO:0015297,GO:0015672, GO:0055085	plasma membrane,membrane part,protein binding,antiporter activity,monovalent inorganic cation transport, transmembrane transport	C,C,F,F,P, P	TRANSMEMBRANE (PHOBIUS),CYTOPLASMIC_DOMAIN (PHOBIUS),NON_CYTOPLASMIC_DOMAIN (PHOBIUS),CYTOPLASMIC_DOMAIN (PHOBIUS),NON_CYTOPLASMIC_DOMAIN (PHOBIUS),TRANSMEMBRANE (PHOBIUS),TRANSMEMBRANE (PHOBIUS),TRANSMEMBRANE (PHOBIUS),NON_CYTOPLASMIC_DOMAIN (PHOBIUS),TMhelix (TMHMM),TMhelix (TMHMM),TMhelix (TMHMM), TMhelix (TMHMM)	no GO terms	no GO terms	20
0	sodium:hydrogen exchanger 2	745	0.0E0	71.45	5	Echinococcus granulosus	GO:0016021,GO:0015385,GO:0006885,GO:0035725, GO:1902600	integral component of membrane,sodium:proton antiporter activity,regulation of pH,sodium ion transmembrane transport, hydrogen ion transmembrane transport	C,F,P,P, P	IPR004709 (PRINTS),IPR006153 (PFAM),IPR004709 (TIGRFAM),IPR018422 (PANTHER),PTHR10110:SF98 (PANTHER),TRANSMEMBRANE (PHOBIUS),NON_CYTOPLASMIC_DOMAIN (PHOBIUS),TRANSMEMBRANE (PHOBIUS),TRANSMEMBRANE (PHOBIUS),TRANSMEMBRANE (PHOBIUS),TRANSMEMBRANE (PHOBIUS),CYTOPLASMIC_DOMAIN (PHOBIUS),TRANSMEMBRANE (PHOBIUS),NON_CYTOPLASMIC_DOMAIN (PHOBIUS),NON_CYTOPLASMIC_DOMAIN (PHOBIUS),TRANSMEMBRANE (PHOBIUS),CY…	P:GO:0055085,F:GO:0015385,P:GO:0006885,P:GO:0006814,C:GO:0016021,F:GO:0015299, P:GO:0006812	P:transmembrane transport,F:sodium:proton antiporter activity,P:regulation of pH,P:sodium ion transport,C:integral component of membrane,F:solute:proton antiporter activity, P:cation transport	20
0	solute carrier family 22	587	0.0E0	52.2	1	Echinococcus granulosus	GO:0005215	transporter activity	F	G3DSA:1.20.1250.20 (GENE3D),IPR005828 (PFAM),PTHR24064 (PANTHER),IPR005829 (PROSITE_PATTERNS),NON_CYTOPLASMIC_DOMAIN (PHOBIUS),TRANSMEMBRANE (PHOBIUS),CYTOPLASMIC_DOMAIN (PHOBIUS),CYTOPLASMIC_DOMAIN (PHOBIUS),CYTOPLASMIC_DOMAIN (PHOBIUS),NON_CYTOPLASMIC_DOMAIN (PHOBIUS),CYTOPLASMIC_DOMAIN (PHOBIUS),TRANSMEMBRANE (PHOBIUS),TRANSMEMBRANE (PHOBIUS),CYTOPLASMIC_DOMAIN (PHOBIUS),TRANSMEMBRANE (PHOBIUS…	P:GO:0055085,C:GO:0016021,F:GO:0022857, F:GO:0005215	P:transmembrane transport,C:integral component of membrane,F:transmembrane transporter activity, F:transporter activity	20
0	spectrin beta non-erythrocytic 1 isoform x3	4322	0.0E0	49.1	1	Echinococcus granulosus	GO:0043168	anion binding	F	Coil (COILS),Coil (COILS),Coil (COILS),Coil (COILS),Coil (COILS),Coil (COILS),Coil (COILS),Coil (COILS),Coil (COILS),Coil (COILS),Coil (COILS),Coil (COILS),Coil (COILS),Coil (COILS),Coil (COILS),Coil (COILS),Coil (COILS),IPR001715 (SMART),IPR001452 (SMART),IPR018159 (SMART),G3DSA:2.30.30.40 (GENE3D),G3DSA:1.20.58.60 (GENE3D),IPR001715 (PFAM),G3DSA:1.20.58.60 (GENE3D),IPR011993 (G3DSA:2.30.29.GENE…	F:GO:0005515	F:protein binding	20
0	sporulation specific protein 15	1574	0.0E0	50.5	0	Echinococcus granulosus				Coil (COILS),Coil (COILS),Coil (COILS),Coil (COILS),Coil (COILS),Coil (COILS),Coil (COILS),Coil (COILS),Coil (COILS),Coil (COILS),Coil (COILS),Coil (COILS),Coil (COILS),Coil (COILS),Coil (COILS), SSF57997 (SUPERFAMILY)	no GO terms	no GO terms	6
0	spry domain containing protein	1688	0.0E0	46.85	7	Echinococcus multilocularis				IPR019749 (SMART),IPR003877 (SMART),G3DSA:3.10.20.90 (GENE3D),IPR018979 (PFAM),IPR019748 (PFAM),IPR014352 (G3DSA:1.20.80.GENE3D),IPR011993 (G3DSA:2.30.29.GENE3D),IPR018980 (PFAM),IPR003877 (PFAM),PTHR23280 (PANTHER),PTHR23280 (PANTHER),PTHR23280:SF10 (PANTHER),IPR019747 (PROSITE_PATTERNS),TRANSMEMBRANE (PHOBIUS),NON_CYTOPLASMIC_DOMAIN (PHOBIUS),TRANSMEMBRANE (PHOBIUS),NON_CYTOPLASMIC_DOMAIN (PHOB…	F:GO:0005515, C:GO:0005856	F:protein binding, C:cytoskeleton	20
0	src region src domain	498	4.9E-54	59.33	0	Echinococcus multilocularis				IPR001452 (SMART),G3DSA:2.30.30.40 (GENE3D),IPR011511 (PFAM),IPR001452 (PROSITE_PROFILES), IPR001452 (SUPERFAMILY)	F:GO:0005515	F:protein binding	6
0	src y 3 domain	146	5.0E-14	72.0	2	Echinococcus multilocularis	GO:0016301, GO:0016310	kinase activity, phosphorylation	F, P	G3DSA:2.30.30.40 (GENE3D), IPR001452 (SUPERFAMILY)	F:GO:0005515	F:protein binding	4
0	stem cell tumor	472	0.0E0	64.9	2	Echinococcus granulosus	GO:0016787, GO:0006508	hydrolase activity, proteolysis	F, P	IPR011992 (G3DSA:1.10.238.GENE3D),IPR022764 (PFAM),IPR022764 (G3DSA:1.20.1540.GENE3D),IPR002610 (PANTHER),PTHR22936:SF5 (PANTHER),IPR018247 (PROSITE_PATTERNS),NON_CYTOPLASMIC_DOMAIN (PHOBIUS),CYTOPLASMIC_DOMAIN (PHOBIUS),TRANSMEMBRANE (PHOBIUS),TRANSMEMBRANE (PHOBIUS),CYTOPLASMIC_DOMAIN (PHOBIUS),TRANSMEMBRANE (PHOBIUS),TRANSMEMBRANE (PHOBIUS),TRANSMEMBRANE (PHOBIUS),CYTOPLASMIC_DOMAIN (PHOBIUS),…	F:GO:0004252,C:GO:0016021,P:GO:0006508, F:GO:0005509	F:serine-type endopeptidase activity,C:integral component of membrane,P:proteolysis, F:calcium ion binding	20
0	sterol regulatory element binding protein 1	856	0.0E0	59.75	7	Echinococcus multilocularis	GO:0005622,GO:0003677,GO:0006355,GO:0007154,GO:0009891,GO:0031325, GO:0051716	intracellular,DNA binding,regulation of transcription, DNA-templated,cell communication,positive regulation of biosynthetic process,positive regulation of cellular metabolic process, cellular response to stimulus	C,F,P,P,P,P, P	Coil (COILS),IPR011598 (SMART),IPR011598 (PFAM),IPR011598 (G3DSA:4.10.280.GENE3D),PTHR12565 (PANTHER),PTHR12565:SF3 (PANTHER),NON_CYTOPLASMIC_DOMAIN (PHOBIUS),CYTOPLASMIC_DOMAIN (PHOBIUS),TRANSMEMBRANE (PHOBIUS),TRANSMEMBRANE (PHOBIUS),CYTOPLASMIC_DOMAIN (PHOBIUS),IPR011598 (PROSITE_PROFILES),IPR011598 (SUPERFAMILY),TMhelix (TMHMM), TMhelix (TMHMM)	F:GO:0046983	F:protein dimerization activity	20
0	structure-specific endonuclease subunit partial	679	1.0E-92	43.0	7	Echinococcus multilocularis				G3DSA:3.30.710.10 (GENE3D),SIGNAL_PEPTIDE_H_REGION (PHOBIUS),SIGNAL_PEPTIDE (PHOBIUS),SIGNAL_PEPTIDE_N_REGION (PHOBIUS),NON_CYTOPLASMIC_DOMAIN (PHOBIUS),SIGNAL_PEPTIDE_C_REGION (PHOBIUS),SignalP-noTM (SIGNALP_EUK), IPR011333 (SUPERFAMILY)	no GO terms	no GO terms	20
0	sugar transporter	453	6.1E-66	43.37	2	Echinococcus granulosus				CYTOPLASMIC_DOMAIN (PHOBIUS),TRANSMEMBRANE (PHOBIUS),TRANSMEMBRANE (PHOBIUS),TRANSMEMBRANE (PHOBIUS),NON_CYTOPLASMIC_DOMAIN (PHOBIUS),CYTOPLASMIC_DOMAIN (PHOBIUS),NON_CYTOPLASMIC_DOMAIN (PHOBIUS),TMhelix (TMHMM),TMhelix (TMHMM), TMhelix (TMHMM)	no GO terms	no GO terms	19
0	supervillin	717	0.0E0	65.75	2	Echinococcus multilocularis				Coil (COILS)	no GO terms	no GO terms	4
0	suppression of tumorigenicity 18 protein	375	2.5E-88	66.75	4	Echinococcus granulosus	GO:0005634,GO:0003700,GO:0008270, GO:0006355	nucleus,sequence-specific DNA binding transcription factor activity,zinc ion binding, regulation of transcription, DNA-templated	C,F,F, P	IPR002515 (PFAM),PTHR10816 (PANTHER), SSF103637 (SUPERFAMILY)	C:GO:0005634,P:GO:0006355,F:GO:0008270, F:GO:0003700	C:nucleus,P:regulation of transcription, DNA-templated,F:zinc ion binding, F:sequence-specific DNA binding transcription factor activity	20
0	suz domain-containing protein 1	288	9.3E-37	61.25	3	Echinococcus granulosus				IPR024771 (PFAM), IPR024771 (PROSITE_PROFILES)	no GO terms	no GO terms	20
0	synapse-associated protein 1	310	1.8E-69	55.4	0	Echinococcus granulosus				IPR005607 (SMART),IPR005607 (PFAM),PTHR16019 (PANTHER),PTHR16019:SF6 (PANTHER),IPR005607 (PROSITE_PROFILES), SSF140383 (SUPERFAMILY)	no GO terms	no GO terms	20
0	synaptic ras gtpase activating protein syngap	1748	0.0E0	54.75	1	Echinococcus granulosus	GO:0050794	regulation of cellular process	P	Coil (COILS),IPR001936 (SMART),IPR001936 (G3DSA:1.10.506.GENE3D),IPR001936 (PFAM),PTHR10194:SF85 (PANTHER),PTHR10194 (PANTHER),PTHR10194 (PANTHER),PTHR10194:SF85 (PANTHER),IPR001936 (PROSITE_PROFILES), IPR008936 (SUPERFAMILY)	P:GO:0043087, P:GO:0007165	P:regulation of GTPase activity, P:signal transduction	20
0	synaptogyrin-1 isoform x1	226	3.1E-89	55.6	1	Echinococcus granulosus	GO:0016020	membrane	C	IPR008253 (PFAM),IPR016579 (PANTHER),TRANSMEMBRANE (PHOBIUS),NON_CYTOPLASMIC_DOMAIN (PHOBIUS),CYTOPLASMIC_DOMAIN (PHOBIUS),CYTOPLASMIC_DOMAIN (PHOBIUS),NON_CYTOPLASMIC_DOMAIN (PHOBIUS),TRANSMEMBRANE (PHOBIUS),NON_CYTOPLASMIC_DOMAIN (PHOBIUS),TRANSMEMBRANE (PHOBIUS),TRANSMEMBRANE (PHOBIUS),IPR008253 (PROSITE_PROFILES),PS51257 (PROSITE_PROFILES),TMhelix (TMHMM),TMhelix (TMHMM),TMhelix (TMHMM), TMhe…	C:GO:0016020	C:membrane	20
0	synaptonemal complex protein 2	1204	3.3E-116	47.5	0	Echinococcus granulosus				Coil (COILS)	no GO terms	no GO terms	4
0	synaptotagmin 4	381	0.0E0	65.85	12	Echinococcus granulosus	GO:0016324,GO:0031594,GO:0031982,GO:0045211,GO:0000149,GO:0001786,GO:0005544,GO:0007269,GO:0016192,GO:0031340,GO:0046928, GO:0048167	apical plasma membrane,neuromuscular junction,vesicle,postsynaptic membrane,SNARE binding,phosphatidylserine binding,calcium-dependent phospholipid binding,neurotransmitter secretion,vesicle-mediated transport,positive regulation of vesicle fusion,regulation of neurotransmitter secretion, regulation of synaptic plasticity	C,C,C,C,F,F,F,P,P,P,P, P	IPR000008 (SMART),IPR000008 (PFAM),IPR000008 (G3DSA:2.60.40.GENE3D),PTHR10024 (PANTHER),PTHR10024:SF187 (PANTHER),TRANSMEMBRANE (PHOBIUS),NON_CYTOPLASMIC_DOMAIN (PHOBIUS),CYTOPLASMIC_DOMAIN (PHOBIUS),IPR000008 (PROSITE_PROFILES),IPR000008 (PROSITE_PROFILES),IPR000008 (SUPERFAMILY),IPR000008 (SUPERFAMILY), TMhelix (TMHMM)	F:GO:0005515	F:protein binding	20
0	synaptotagmin-14 isoform x2	347	2.2E-121	51.85	1	Echinococcus granulosus	GO:0005488	binding	F	IPR000008 (G3DSA:2.60.40.GENE3D),PTHR10024:SF215 (PANTHER),PTHR10024:SF215 (PANTHER),PTHR10024 (PANTHER),PTHR10024 (PANTHER), IPR000008 (SUPERFAMILY)	F:GO:0005515	F:protein binding	20
0	t cell transcription factor 4 long c terminal	321	1.7E-78	77.25	19	Echinococcus multilocularis	GO:0005634,GO:0005667,GO:0003682,GO:0003700,GO:0008013,GO:0043565,GO:0044212,GO:0008595,GO:0030217,GO:0035019,GO:0043588,GO:0045892,GO:0046022,GO:0048319,GO:0048546,GO:0048562,GO:0048699,GO:0060070, GO:2000036	nucleus,transcription factor complex,chromatin binding,sequence-specific DNA binding transcription factor activity,beta-catenin binding,sequence-specific DNA binding,transcription regulatory region DNA binding,anterior/posterior axis specification, embryo,T cell differentiation,somatic stem cell maintenance,skin development,negative regulation of transcription, DNA-templated,positive regulation o…	C,C,F,F,F,F,F,P,P,P,P,P,P,P,P,P,P,P, P	IPR009071 (SMART),IPR009071 (PFAM),IPR009071 (G3DSA:1.10.30.GENE3D),IPR024940 (PANTHER),IPR028782 (PTHR10373:PANTHER),IPR009071 (PROSITE_PROFILES), IPR009071 (SUPERFAMILY)	P:GO:0016055,P:GO:0006355,P:GO:0006357, C:GO:0005634	P:Wnt signaling pathway,P:regulation of transcription, DNA-templated,P:regulation of transcription from RNA polymerase II promoter, C:nucleus	20
0	t-box transcription factor tbx2	623	0.0E0	77.85	26	Echinococcus multilocularis	GO:0005634,GO:0005667,GO:0000978,GO:0001078,GO:0005515,GO:0000122,GO:0003148,GO:0003203,GO:0003256,GO:0006351,GO:0007521,GO:0035050,GO:0035909,GO:0036302,GO:0042733,GO:0048596,GO:0048738,GO:0060021,GO:0060037,GO:0060045,GO:0060465,GO:0060560,GO:0060596,GO:0090398,GO:1901208, GO:1901211	nucleus,transcription factor complex,RNA polymerase II core promoter proximal region sequence-specific DNA binding,RNA polymerase II core promoter proximal region sequence-specific DNA binding transcription factor activity involved in negative regulation of transcription,protein binding,negative regulation of transcription from RNA polymerase II promoter,outflow tract septum morphogenesis,endocar…	C,C,F,F,F,P,P,P,P,P,P,P,P,P,P,P,P,P,P,P,P,P,P,P,P, P	IPR001699 (PRINTS),IPR001699 (SMART),IPR001699 (PFAM),IPR001699 (G3DSA:2.60.40.GENE3D),PTHR11267:SF23 (PANTHER),IPR001699 (PANTHER),IPR018186 (PROSITE_PATTERNS),IPR018186 (PROSITE_PATTERNS),SIGNAL_PEPTIDE_C_REGION (PHOBIUS),SIGNAL_PEPTIDE (PHOBIUS),NON_CYTOPLASMIC_DOMAIN (PHOBIUS),SIGNAL_PEPTIDE_H_REGION (PHOBIUS),SIGNAL_PEPTIDE_N_REGION (PHOBIUS),IPR001699 (PROSITE_PROFILES),SignalP-TM (SIGNALP_…	P:GO:0006355,F:GO:0003700, C:GO:0005634	P:regulation of transcription, DNA-templated,F:sequence-specific DNA binding transcription factor activity, C:nucleus	20
0	tegument antigen	145	7.7E-79	57.7	3	Echinococcus multilocularis	GO:0005875,GO:0005509, GO:0007017	microtubule associated complex,calcium ion binding, microtubule-based process	C,F, P	IPR011992 (G3DSA:1.10.238.GENE3D),IPR001372 (G3DSA:3.30.740.GENE3D),IPR001372 (PFAM),PTHR11886:SF42 (PANTHER),IPR001372 (PANTHER),IPR002048 (PROSITE_PROFILES),SSF47473 (SUPERFAMILY), SSF54648 (SUPERFAMILY)	C:GO:0005875,P:GO:0007017, F:GO:0005509	C:microtubule associated complex,P:microtubule-based process, F:calcium ion binding	20
0	tetratricopeptide repeat protein 25	256	1.6E-95	56.35	1	Echinococcus granulosus				IPR019734 (SMART),IPR011990 (G3DSA:1.25.40.GENE3D),PTHR23040 (PANTHER),IPR019734 (PROSITE_PROFILES),IPR013026 (PROSITE_PROFILES), SSF48452 (SUPERFAMILY)	F:GO:0005515	F:protein binding	20
0	thap domain protein	684	4.4E-168	69.4	8	Echinococcus multilocularis	GO:0005634,GO:0003677,GO:0016616,GO:0046872,GO:0051287,GO:0006351,GO:0006355, GO:0055114	nucleus,DNA binding,oxidoreductase activity, acting on the CH-OH group of donors, NAD or NADP as acceptor,metal ion binding,NAD binding,transcription, DNA-templated,regulation of transcription, DNA-templated, oxidation-reduction process	C,F,F,F,F,P,P, P	IPR006612 (SMART),IPR006612 (PFAM),IPR006140 (PFAM),IPR016040 (G3DSA:3.40.50.GENE3D),PTHR23080 (PANTHER),PTHR23080:SF66 (PANTHER),IPR006612 (PROSITE_PROFILES),SSF57716 (SUPERFAMILY), SSF51735 (SUPERFAMILY)	F:GO:0003676,F:GO:0051287, P:GO:0055114	F:nucleic acid binding,F:NAD binding, P:oxidation-reduction process	20
0	thionin conotoxin	120	9.6E-34	62.0	0	Echinococcus granulosus				SIGNAL_PEPTIDE (PHOBIUS),SIGNAL_PEPTIDE_C_REGION (PHOBIUS),SIGNAL_PEPTIDE_N_REGION (PHOBIUS),NON_CYTOPLASMIC_DOMAIN (PHOBIUS),SIGNAL_PEPTIDE_H_REGION (PHOBIUS), TMhelix (TMHMM)	no GO terms	no GO terms	5
0	thioredoxin fold	188	1.9E-46	66.95	5	Echinococcus multilocularis	GO:0005623,GO:0015035,GO:0006662,GO:0045454, GO:0055114	cell,protein disulfide oxidoreductase activity,glycerol ether metabolic process,cell redox homeostasis, oxidation-reduction process	C,F,P,P, P	IPR012336 (G3DSA:3.40.30.GENE3D),IPR012336 (G3DSA:3.40.30.GENE3D),IPR013766 (PFAM),IPR005746 (PANTHER),IPR012336 (PROSITE_PROFILES), IPR012336 (SUPERFAMILY)	P:GO:0045454,F:GO:0015035, P:GO:0006662	P:cell redox homeostasis,F:protein disulfide oxidoreductase activity, P:glycerol ether metabolic process	20
0	thymidine phosphorylase	454	0.0E0	63.2	5	Echinococcus granulosus	GO:0004645,GO:0009032,GO:0016154,GO:0006206, GO:0006213	phosphorylase activity,thymidine phosphorylase activity,pyrimidine-nucleoside phosphorylase activity,pyrimidine nucleobase metabolic process, pyrimidine nucleoside metabolic process	F,F,F,P, P	IPR000053 (PIRSF),IPR013102 (SMART),IPR017459 (PFAM),IPR013102 (PFAM),G3DSA:1.20.970.10 (GENE3D),IPR000312 (G3DSA:3.40.1030.GENE3D),IPR018090 (TIGRFAM),IPR013102 (G3DSA:3.90.1170.GENE3D),IPR000312 (PFAM),PTHR10515:SF1 (PANTHER),IPR000053 (PANTHER),IPR017872 (PROSITE_PATTERNS),IPR017459 (SUPERFAMILY),IPR013102 (SUPERFAMILY), IPR000312 (SUPERFAMILY)	F:GO:0004645,P:GO:0006206,F:GO:0016763,P:GO:0006213,F:GO:0016757,P:GO:0008152, F:GO:0016154	F:phosphorylase activity,P:pyrimidine nucleobase metabolic process,F:transferase activity, transferring pentosyl groups,P:pyrimidine nucleoside metabolic process,F:transferase activity, transferring glycosyl groups,P:metabolic process, F:pyrimidine-nucleoside phosphorylase activity	20
0	thyroid receptor-interacting protein 11	1031	0.0E0	48.7	1	Echinococcus multilocularis	GO:0005622	intracellular	C	Coil (COILS),Coil (COILS),Coil (COILS),Coil (COILS),Coil (COILS),Coil (COILS),Coil (COILS),PTHR18921 (PANTHER), PTHR18921:SF2 (PANTHER)	no GO terms	no GO terms	20
0	tkl protein kinase	526	1.0E-30	55.0	10	Echinococcus granulosus				IPR011009 (SUPERFAMILY)	no GO terms	no GO terms	7
0	tm gpcr rhodopsin gpcr rhodopsin superfamily	360	0.0E0	51.45	3	Echinococcus granulosus	GO:0016021,GO:0004930, GO:0007186	integral component of membrane,G-protein coupled receptor activity, G-protein coupled receptor signaling pathway	C,F, P	IPR000276 (PFAM),G3DSA:1.20.1070.10 (GENE3D),PTHR22751 (PANTHER),CYTOPLASMIC_DOMAIN (PHOBIUS),TRANSMEMBRANE (PHOBIUS),CYTOPLASMIC_DOMAIN (PHOBIUS),NON_CYTOPLASMIC_DOMAIN (PHOBIUS),TRANSMEMBRANE (PHOBIUS),CYTOPLASMIC_DOMAIN (PHOBIUS),TRANSMEMBRANE (PHOBIUS),NON_CYTOPLASMIC_DOMAIN (PHOBIUS),TRANSMEMBRANE (PHOBIUS),NON_CYTOPLASMIC_DOMAIN (PHOBIUS),CYTOPLASMIC_DOMAIN (PHOBIUS),NON_CYTOPLASMIC_DOMAIN …	F:GO:0004930,P:GO:0007186, C:GO:0016021	F:G-protein coupled receptor activity,P:G-protein coupled receptor signaling pathway, C:integral component of membrane	20
0	tm gpcr rhodopsin gpcr rhodopsin superfamily	370	6.6E-137	50.5	11	Echinococcus granulosus				IPR000276 (PFAM),G3DSA:1.20.1070.10 (GENE3D),PTHR22751 (PANTHER),NON_CYTOPLASMIC_DOMAIN (PHOBIUS),TRANSMEMBRANE (PHOBIUS),CYTOPLASMIC_DOMAIN (PHOBIUS),CYTOPLASMIC_DOMAIN (PHOBIUS),TRANSMEMBRANE (PHOBIUS),TRANSMEMBRANE (PHOBIUS),TRANSMEMBRANE (PHOBIUS),TRANSMEMBRANE (PHOBIUS),NON_CYTOPLASMIC_DOMAIN (PHOBIUS),NON_CYTOPLASMIC_DOMAIN (PHOBIUS),CYTOPLASMIC_DOMAIN (PHOBIUS),TRANSMEMBRANE (PHOBIUS),CYTO…	C:GO:0016021,P:GO:0007186, F:GO:0004930	C:integral component of membrane,P:G-protein coupled receptor signaling pathway, F:G-protein coupled receptor activity	14
0	torc_n domain containing protein	784	1.8E-32	71.57	2	Echinococcus granulosus	GO:0008140, GO:0051289	cAMP response element binding protein binding, protein homotetramerization	F, P	IPR024783 (PFAM)	F:GO:0008140, P:GO:0051289	F:cAMP response element binding protein binding, P:protein homotetramerization	7
0	trafficking kinesin binding protein 1	854	0.0E0	49.05	1	Echinococcus granulosus	GO:0044424	intracellular part	C	Coil (COILS),Coil (COILS),Coil (COILS),Coil (COILS),IPR006933 (PFAM),PTHR15751 (PANTHER), PTHR15751:SF12 (PANTHER)	no GO terms	no GO terms	20
0	trafficking protein particle complex subunit 10	960	0.0E0	50.18	0	Echinococcus multilocularis				no IPS match	no IPS match	no IPS match	11
0	trafficking protein particle complex subunit 9	415	2.4E-122	52.38	0	Echinococcus multilocularis				no IPS match	no IPS match	no IPS match	8
0	transcription factor ap-1	634	0.0E0	65.25	5	Echinococcus multilocularis	GO:0044424,GO:0003700,GO:0043565,GO:0006355, GO:0010033	intracellular part,sequence-specific DNA binding transcription factor activity,sequence-specific DNA binding,regulation of transcription, DNA-templated, response to organic substance	C,F,F,P, P	Coil (COILS),IPR004827 (SMART),G3DSA:1.20.5.170 (GENE3D),IPR004827 (PFAM),IPR004827 (PROSITE_PATTERNS),IPR004827 (PROSITE_PROFILES), SSF57959 (SUPERFAMILY)	P:GO:0006355,F:GO:0043565, F:GO:0003700	P:regulation of transcription, DNA-templated,F:sequence-specific DNA binding, F:sequence-specific DNA binding transcription factor activity	20
0	transcription factor capicua isoform x1	281	1.1E-37	86.15	0	Echinococcus multilocularis				PTHR13059 (PANTHER)	no GO terms	no GO terms	20
0	transcription factor eb	554	0.0E0	60.7	5	Echinococcus multilocularis	GO:0005634,GO:0005737,GO:0000978,GO:0001077, GO:0045944	nucleus,cytoplasm,RNA polymerase II core promoter proximal region sequence-specific DNA binding,RNA polymerase II core promoter proximal region sequence-specific DNA binding transcription factor activity involved in positive regulation of transcription, positive regulation of transcription from RNA polymerase II promoter	C,C,F,F, P	IPR011598 (SMART),IPR011598 (PFAM),IPR011598 (G3DSA:4.10.280.GENE3D),PTHR10014 (PANTHER),PTHR10014:SF36 (PANTHER),PTHR10014:SF36 (PANTHER),IPR011598 (PROSITE_PROFILES), IPR011598 (SUPERFAMILY)	F:GO:0046983	F:protein dimerization activity	20
0	transcription factor eb	807	0.0E0	58.4	2	Echinococcus granulosus	GO:0044424, GO:0005488	intracellular part, binding	C, F	IPR011598 (SMART),IPR011598 (G3DSA:4.10.280.GENE3D),IPR011598 (PFAM),PTHR10014:SF36 (PANTHER),PTHR10014:SF36 (PANTHER),PTHR10014 (PANTHER),PTHR10014 (PANTHER),IPR011598 (PROSITE_PROFILES), IPR011598 (SUPERFAMILY)	F:GO:0046983	F:protein dimerization activity	20
0	transcription factor gata-6	110	8.4E-41	74.85	30	Echinococcus multilocularis	GO:0005634,GO:0005667,GO:0000979,GO:0001103,GO:0003682,GO:0003705,GO:0008270,GO:0001701,GO:0001889,GO:0003309,GO:0003310,GO:0006366,GO:0006644,GO:0007493,GO:0014898,GO:0035239,GO:0042981,GO:0043627,GO:0045892,GO:0045944,GO:0048645,GO:0051145,GO:0055007,GO:0060045,GO:0060430,GO:0060486,GO:0060510,GO:0071371,GO:0071635, GO:0071773	nucleus,transcription factor complex,RNA polymerase II core promoter sequence-specific DNA binding,RNA polymerase II repressing transcription factor binding,chromatin binding,RNA polymerase II distal enhancer sequence-specific DNA binding transcription factor activity,zinc ion binding,in utero embryonic development,liver development,type B pancreatic cell differentiation,pancreatic A cell differe…	C,C,F,F,F,F,F,P,P,P,P,P,P,P,P,P,P,P,P,P,P,P,P,P,P,P,P,P,P, P	IPR000679 (PRINTS),IPR000679 (SMART),IPR000679 (PFAM),IPR013088 (G3DSA:3.30.50.GENE3D),PTHR10071 (PANTHER),PTHR10071:SF165 (PANTHER),IPR000679 (PROSITE_PATTERNS),IPR000679 (PROSITE_PROFILES), SSF57716 (SUPERFAMILY)	F:GO:0003700,P:GO:0006355,F:GO:0043565, F:GO:0008270	F:sequence-specific DNA binding transcription factor activity,P:regulation of transcription, DNA-templated,F:sequence-specific DNA binding, F:zinc ion binding	20
0	transcription factor sox 14	499	0.0E0	68.2	3	Echinococcus multilocularis				IPR009071 (SMART),IPR009071 (PFAM),IPR009071 (G3DSA:1.10.30.GENE3D),PTHR10270 (PANTHER),PTHR10270:SF202 (PANTHER),IPR009071 (PROSITE_PROFILES), IPR009071 (SUPERFAMILY)	no GO terms	no GO terms	20
0	transcription factor sox 14	392	3.9E-154	64.65	3	Echinococcus multilocularis				IPR009071 (SMART),IPR009071 (PFAM),IPR009071 (G3DSA:1.10.30.GENE3D),PTHR10270:SF202 (PANTHER),PTHR10270 (PANTHER),IPR009071 (PROSITE_PROFILES), IPR009071 (SUPERFAMILY)	no GO terms	no GO terms	20
0	transcription factor sox-14	504	4.5E-134	72.35	3	Echinococcus granulosus	GO:0003677,GO:0006355, GO:0007275	DNA binding,regulation of transcription, DNA-templated, multicellular organismal development	F,P, P	IPR009071 (PFAM),IPR009071 (G3DSA:1.10.30.GENE3D),IPR009071 (PROSITE_PROFILES), IPR009071 (SUPERFAMILY)	no GO terms	no GO terms	20
0	transcription factor sp8sp9	368	2.7E-92	73.7	5	Echinococcus granulosus	GO:0003690,GO:0046872,GO:0030326,GO:0035118, GO:0045743	double-stranded DNA binding,metal ion binding,embryonic limb morphogenesis,embryonic pectoral fin morphogenesis, positive regulation of fibroblast growth factor receptor signaling pathway	F,F,P,P, P	IPR015880 (SMART),IPR013087 (G3DSA:3.30.160.GENE3D),PF13465 (PFAM),IPR013087 (G3DSA:3.30.160.GENE3D),PTHR23223 (PANTHER),PTHR23223:SF134 (PANTHER),IPR007087 (PROSITE_PATTERNS),IPR007087 (PROSITE_PROFILES),SignalP-TM (SIGNALP_GRAM_POSITIVE), SSF57667 (SUPERFAMILY)	F:GO:0003676, F:GO:0046872	F:nucleic acid binding, F:metal ion binding	20
0	transcription factor sum-1	724	1.3E-180	86.3	5	Echinococcus multilocularis	GO:0005634,GO:0003677,GO:0046983,GO:0006355, GO:0007517	nucleus,DNA binding,protein dimerization activity,regulation of transcription, DNA-templated, muscle organ development	C,F,F,P, P	IPR002546 (SMART),IPR011598 (SMART),IPR011598 (G3DSA:4.10.280.GENE3D),IPR011598 (PFAM),IPR002546 (PFAM),PTHR11534 (PANTHER),PTHR11534:SF9 (PANTHER),IPR011598 (PROSITE_PROFILES), IPR011598 (SUPERFAMILY)	C:GO:0005634,P:GO:0006355,P:GO:0007517,F:GO:0003677, F:GO:0046983	C:nucleus,P:regulation of transcription, DNA-templated,P:muscle organ development,F:DNA binding, F:protein dimerization activity	20
0	transcription far1	398	0.0E0	51.0	4	Echinococcus multilocularis				IPR004330 (PFAM)	no GO terms	no GO terms	20
0	transcription far1	199	5.2E-101	58.79	4	Echinococcus granulosus				no IPS match	no IPS match	no IPS match	19
0	transcription far1	388	7.0E-173	54.1	2	Echinococcus granulosus				IPR004330 (PFAM)	no GO terms	no GO terms	20
0	transcriptional activator	945	4.2E-136	58.35	5	Echinococcus granulosus	GO:0003824,GO:0046872,GO:0008152,GO:0019054, GO:0075342	catalytic activity,metal ion binding,metabolic process,modulation by virus of host process, disruption by symbiont of host cell PML body	F,F,P,P, P	IPR001841 (SMART),IPR013083 (G3DSA:3.30.40.GENE3D),PF13923 (PFAM),PTHR12456 (PANTHER),PTHR12456:SF9 (PANTHER),IPR017907 (PROSITE_PATTERNS),IPR001841 (PROSITE_PROFILES), SSF57850 (SUPERFAMILY)	F:GO:0005515, F:GO:0008270	F:protein binding, F:zinc ion binding	20
0	transcriptional adapter 2-beta	495	1.9E-67	57.9	8	Echinococcus multilocularis				Coil (COILS)	no GO terms	no GO terms	20
0	transcriptional repressor protein partial	750	1.0E-168	82.75	25	Echinococcus granulosus	GO:0005667,GO:0016363,GO:0031011,GO:0031519,GO:0000400,GO:0001078,GO:0001158,GO:0003713,GO:0003714,GO:0003723,GO:0008270,GO:0046332,GO:0000122,GO:0000724,GO:0006351,GO:0006403,GO:0007283,GO:0009952,GO:0010225,GO:0010628,GO:0030154,GO:0034644,GO:0034696,GO:0048593, GO:0051276	transcription factor complex,nuclear matrix,Ino80 complex,PcG protein complex,four-way junction DNA binding,RNA polymerase II core promoter proximal region sequence-specific DNA binding transcription factor activity involved in negative regulation of transcription,enhancer sequence-specific DNA binding,transcription coactivator activity,transcription corepressor activity,RNA binding,zinc ion bind…	C,C,C,C,F,F,F,F,F,F,F,F,P,P,P,P,P,P,P,P,P,P,P,P, P	IPR015880 (SMART),IPR013087 (G3DSA:3.30.160.GENE3D),IPR007087 (PFAM),PF13465 (PFAM),IPR013087 (G3DSA:3.30.160.GENE3D),IPR013087 (G3DSA:3.30.160.GENE3D),PTHR14003 (PANTHER),IPR007087 (PROSITE_PATTERNS),IPR007087 (PROSITE_PROFILES), SSF57667 (SUPERFAMILY)	F:GO:0003676, F:GO:0046872	F:nucleic acid binding, F:metal ion binding	20
0	transforming acidic coiled coil containing	830	7.5E-68	53.85	10	Echinococcus granulosus				Coil (COILS),Coil (COILS),Coil (COILS), IPR007707 (PFAM)	no GO terms	no GO terms	20
0	translation machinery-associated protein 7-like	60	7.3E-12	82.22	0	Diaphorina citri				IPR015157 (PFAM)	no GO terms	no GO terms	18
0	transmembrane protease serine 2	350	1.5E-76	61.25	1	Echinococcus granulosus	GO:0016787	hydrolase activity	F	Coil (COILS),Coil (COILS), Coil (COILS)	no GO terms	no GO terms	4
0	transmembrane protein	814	0.0E0	48.15	2	Hymenolepis microstoma	GO:0005216, GO:0022836	ion channel activity, gated channel activity	F, F	IPR007632 (PFAM),IPR007632 (PANTHER),TRANSMEMBRANE (PHOBIUS),CYTOPLASMIC_DOMAIN (PHOBIUS),CYTOPLASMIC_DOMAIN (PHOBIUS),TRANSMEMBRANE (PHOBIUS),CYTOPLASMIC_DOMAIN (PHOBIUS),NON_CYTOPLASMIC_DOMAIN (PHOBIUS),TRANSMEMBRANE (PHOBIUS),TRANSMEMBRANE (PHOBIUS),NON_CYTOPLASMIC_DOMAIN (PHOBIUS),NON_CYTOPLASMIC_DOMAIN (PHOBIUS),TRANSMEMBRANE (PHOBIUS),NON_CYTOPLASMIC_DOMAIN (PHOBIUS),TRANSMEMBRANE (PHOBIUS)…	no GO terms	no GO terms	20
0	transmembrane protein 151b	364	3.7E-115	45.3	1	Echinococcus granulosus	GO:0016020	membrane	C	IPR026767 (PFAM),IPR026767 (PANTHER),CYTOPLASMIC_DOMAIN (PHOBIUS),TRANSMEMBRANE (PHOBIUS),TRANSMEMBRANE (PHOBIUS),NON_CYTOPLASMIC_DOMAIN (PHOBIUS),NON_CYTOPLASMIC_DOMAIN (PHOBIUS),CYTOPLASMIC_DOMAIN (PHOBIUS),TRANSMEMBRANE (PHOBIUS),TMhelix (TMHMM),TMhelix (TMHMM), TMhelix (TMHMM)	no GO terms	no GO terms	20
0	transmembrane protein 185b	373	6.6E-150	55.45	1	Echinococcus multilocularis	GO:0016021	integral component of membrane	C	IPR019396 (PFAM),PTHR13568 (PANTHER),PTHR13568:SF3 (PANTHER),TRANSMEMBRANE (PHOBIUS),TRANSMEMBRANE (PHOBIUS),CYTOPLASMIC_DOMAIN (PHOBIUS),NON_CYTOPLASMIC_DOMAIN (PHOBIUS),NON_CYTOPLASMIC_DOMAIN (PHOBIUS),TRANSMEMBRANE (PHOBIUS),CYTOPLASMIC_DOMAIN (PHOBIUS),CYTOPLASMIC_DOMAIN (PHOBIUS),TRANSMEMBRANE (PHOBIUS),CYTOPLASMIC_DOMAIN (PHOBIUS),CYTOPLASMIC_DOMAIN (PHOBIUS),TRANSMEMBRANE (PHOBIUS),TRANSME…	no GO terms	no GO terms	20
0	transmembrane protein 56	281	1.7E-128	55.8	1	Echinococcus multilocularis	GO:0016021	integral component of membrane	C	IPR006634 (SMART),IPR006634 (PFAM),PTHR13439 (PANTHER),PTHR13439:SF0 (PANTHER),TRANSMEMBRANE (PHOBIUS),NON_CYTOPLASMIC_DOMAIN (PHOBIUS),TRANSMEMBRANE (PHOBIUS),NON_CYTOPLASMIC_DOMAIN (PHOBIUS),CYTOPLASMIC_DOMAIN (PHOBIUS),TRANSMEMBRANE (PHOBIUS),CYTOPLASMIC_DOMAIN (PHOBIUS),TRANSMEMBRANE (PHOBIUS),CYTOPLASMIC_DOMAIN (PHOBIUS),TRANSMEMBRANE (PHOBIUS),NON_CYTOPLASMIC_DOMAIN (PHOBIUS),IPR006634 (PRO…	C:GO:0016021	C:integral component of membrane	20
0	transmembrane protein 62	462	1.5E-108	61.25	3	Echinococcus granulosus				Coil (COILS),Coil (COILS), Coil (COILS)	no GO terms	no GO terms	4
0	tripartite motif-containing protein 2-like	151	1.4E-33	59.05	11	Echinococcus multilocularis				IPR001841 (SMART),PF13923 (PFAM),IPR013083 (G3DSA:3.30.40.GENE3D),IPR017907 (PROSITE_PATTERNS),IPR001841 (PROSITE_PROFILES), SSF57850 (SUPERFAMILY)	F:GO:0005515, F:GO:0008270	F:protein binding, F:zinc ion binding	20
0	triple functional domain protein	252	4.1E-81	62.5	2	Echinococcus multilocularis	GO:0005089, GO:0043547	Rho guanyl-nucleotide exchange factor activity, positive regulation of GTPase activity	F, P	IPR000219 (SMART),IPR000219 (G3DSA:1.20.900.GENE3D),IPR000219 (PFAM),PTHR22826:SF106 (PANTHER),PTHR22826 (PANTHER),CYTOPLASMIC_DOMAIN (PHOBIUS),NON_CYTOPLASMIC_DOMAIN (PHOBIUS),TRANSMEMBRANE (PHOBIUS),IPR000219 (PROSITE_PROFILES), IPR000219 (SUPERFAMILY)	P:GO:0035023, F:GO:0005089	P:regulation of Rho protein signal transduction, F:Rho guanyl-nucleotide exchange factor activity	20
0	tubulin alpha chain	402	0.0E0	80.15	8	Echinococcus granulosus	GO:0005737,GO:0005874,GO:0003924,GO:0005200,GO:0005525,GO:0007017,GO:0008152, GO:0051258	cytoplasm,microtubule,GTPase activity,structural constituent of cytoskeleton,GTP binding,microtubule-based process,metabolic process, protein polymerization	C,C,F,F,F,P,P, P	IPR002452 (PRINTS),IPR000217 (PRINTS),IPR018316 (SMART),IPR003008 (SMART),IPR003008 (PFAM),IPR023123 (G3DSA:1.10.287.GENE3D),IPR003008 (G3DSA:3.40.50.GENE3D),IPR018316 (PFAM),IPR018316 (G3DSA:3.30.1330.GENE3D),IPR000217 (PANTHER),PTHR11588:SF90 (PANTHER),IPR003008 (SUPERFAMILY), IPR008280 (SUPERFAMILY)	F:GO:0005200,C:GO:0005874,P:GO:0007017,F:GO:0005525,F:GO:0003924,P:GO:0051258, C:GO:0043234	F:structural constituent of cytoskeleton,C:microtubule,P:microtubule-based process,F:GTP binding,F:GTPase activity,P:protein polymerization, C:protein complex	20
0	tubulin beta 1 chain	461	0.0E0	75.0	8	Echinococcus granulosus	GO:0005737,GO:0005874,GO:0003924,GO:0005200,GO:0005525,GO:0007017,GO:0008152, GO:0051258	cytoplasm,microtubule,GTPase activity,structural constituent of cytoskeleton,GTP binding,microtubule-based process,metabolic process, protein polymerization	C,C,F,F,F,P,P, P	IPR000217 (PRINTS),IPR002453 (PRINTS),IPR003008 (SMART),IPR018316 (SMART),IPR018316 (PFAM),IPR003008 (PFAM),IPR003008 (G3DSA:3.40.50.GENE3D),IPR023123 (G3DSA:1.10.287.GENE3D),IPR018316 (G3DSA:3.30.1330.GENE3D),IPR000217 (PANTHER),PTHR11588:SF50 (PANTHER),IPR003008 (SUPERFAMILY), IPR008280 (SUPERFAMILY)	P:GO:0007017,C:GO:0005874,F:GO:0005525,F:GO:0005200,F:GO:0003924,C:GO:0043234, P:GO:0051258	P:microtubule-based process,C:microtubule,F:GTP binding,F:structural constituent of cytoskeleton,F:GTPase activity,C:protein complex, P:protein polymerization	20
0	twik family of potassium channels	853	0.0E0	71.6	4	Echinococcus granulosus	GO:0005887,GO:0022841,GO:0030322, GO:0071805	integral component of plasma membrane,potassium ion leak channel activity,stabilization of membrane potential, potassium ion transmembrane transport	C,F,P, P	IPR003280 (PRINTS),IPR013099 (PFAM),G3DSA:1.10.287.70 (GENE3D),G3DSA:1.10.287.70 (GENE3D),PTHR11003 (PANTHER),PTHR11003:SF64 (PANTHER),PTHR11003:SF64 (PANTHER),PTHR11003 (PANTHER),PTHR11003:SF64 (PANTHER),TRANSMEMBRANE (PHOBIUS),TRANSMEMBRANE (PHOBIUS),CYTOPLASMIC_DOMAIN (PHOBIUS),NON_CYTOPLASMIC_DOMAIN (PHOBIUS),CYTOPLASMIC_DOMAIN (PHOBIUS),TRANSMEMBRANE (PHOBIUS),CYTOPLASMIC_DOMAIN (PHOBIUS),NO…	P:GO:0071805,F:GO:0005267, C:GO:0016020	P:potassium ion transmembrane transport,F:potassium channel activity, C:membrane	20
0	twist-related protein partial	208	2.7E-55	78.0	1	Echinococcus granulosus	GO:0046983	protein dimerization activity	F	IPR011598 (SMART),IPR011598 (G3DSA:4.10.280.GENE3D),IPR011598 (PFAM),PTHR23349 (PANTHER),IPR011598 (PROSITE_PROFILES), IPR011598 (SUPERFAMILY)	F:GO:0046983	F:protein dimerization activity	20
0	type iii	271	8.6E-75	60.5	0	Echinococcus multilocularis				IPR013783 (G3DSA:2.60.40.GENE3D),IPR003961 (PFAM),NON_CYTOPLASMIC_DOMAIN (PHOBIUS),SIGNAL_PEPTIDE (PHOBIUS),SIGNAL_PEPTIDE_H_REGION (PHOBIUS),SIGNAL_PEPTIDE_C_REGION (PHOBIUS),SIGNAL_PEPTIDE_N_REGION (PHOBIUS),SignalP-noTM (SIGNALP_EUK),SignalP-noTM (SIGNALP_GRAM_NEGATIVE), IPR003961 (SUPERFAMILY)	F:GO:0005515	F:protein binding	4
0	type iii	892	2.9E-136	50.17	4	Echinococcus granulosus				IPR013783 (G3DSA:2.60.40.GENE3D),IPR013783 (G3DSA:2.60.40.GENE3D),CYTOPLASMIC_DOMAIN (PHOBIUS),NON_CYTOPLASMIC_DOMAIN (PHOBIUS),TRANSMEMBRANE (PHOBIUS),IPR003961 (PROSITE_PROFILES),IPR003961 (PROSITE_PROFILES),IPR003961 (SUPERFAMILY), TMhelix (TMHMM)	F:GO:0005515	F:protein binding	6
0	tyrosine 3-monooxygenase tryptophan 5-monooxygenase activation beta polypeptide	286	2.8E-86	62.6	12	Echinococcus granulosus	GO:0005634,GO:0005938,GO:0005515,GO:0000132,GO:0001708,GO:0007126,GO:0007346,GO:0009949,GO:0010070,GO:0030590,GO:0035046, GO:0045167	nucleus,cell cortex,protein binding,establishment of mitotic spindle orientation,cell fate specification,meiotic nuclear division,regulation of mitotic cell cycle,polarity specification of anterior/posterior axis,zygote asymmetric cell division,first cell cycle pseudocleavage,pronuclear migration, asymmetric protein localization involved in cell fate determination	C,C,F,P,P,P,P,P,P,P,P, P	IPR000308 (PRINTS),IPR023410 (SMART),IPR000308 (PIRSF),G3DSA:1.20.190.20 (GENE3D),IPR023410 (PFAM),PTHR18860:SF17 (PANTHER),IPR000308 (PANTHER),TRANSMEMBRANE (PHOBIUS),NON_CYTOPLASMIC_DOMAIN (PHOBIUS),CYTOPLASMIC_DOMAIN (PHOBIUS),IPR023410 (SUPERFAMILY), TMhelix (TMHMM)	F:GO:0019904	F:protein domain specific binding	20
0	tyrosine protein kinase fes:fps	789	0.0E0	49.75	34	Echinococcus multilocularis	GO:0016020,GO:0043231,GO:0044444,GO:0071944,GO:0004713,GO:0005515,GO:0006468,GO:0007420,GO:0008284,GO:0008543,GO:0010468,GO:0016043,GO:0022612,GO:0030324,GO:0030850,GO:0035239,GO:0035272,GO:0043009,GO:0043085,GO:0043410,GO:0043583,GO:0045595,GO:0048523,GO:0048562,GO:0048589,GO:0048646,GO:0048666,GO:0048705,GO:0051094,GO:0051240,GO:0060485,GO:0061138,GO:0072358, GO:2000027	membrane,intracellular membrane-bounded organelle,cytoplasmic part,cell periphery,protein tyrosine kinase activity,protein binding,protein phosphorylation,brain development,positive regulation of cell proliferation,fibroblast growth factor receptor signaling pathway,regulation of gene expression,cellular component organization,gland morphogenesis,lung development,prostate gland development,tube m…	C,C,C,C,F,F,P,P,P,P,P,P,P,P,P,P,P,P,P,P,P,P,P,P,P,P,P,P,P,P,P,P,P, P	G3DSA:3.30.200.20 (GENE3D),IPR001245 (PFAM),G3DSA:1.10.510.10 (GENE3D),PTHR24418 (PANTHER),SIGNAL_PEPTIDE (PHOBIUS),SIGNAL_PEPTIDE_C_REGION (PHOBIUS),SIGNAL_PEPTIDE_H_REGION (PHOBIUS),SIGNAL_PEPTIDE_N_REGION (PHOBIUS),TRANSMEMBRANE (PHOBIUS),NON_CYTOPLASMIC_DOMAIN (PHOBIUS),CYTOPLASMIC_DOMAIN (PHOBIUS),IPR000719 (PROSITE_PROFILES), IPR011009 (SUPERFAMILY)	F:GO:0004672,P:GO:0006468, F:GO:0005524	F:protein kinase activity,P:protein phosphorylation, F:ATP binding	20
0	u2 small nuclear ribonucleoprotein	392	0.0E0	61.35	12	Echinococcus multilocularis	GO:0005654,GO:0019013,GO:0071011,GO:0000166,GO:0005515,GO:0008187,GO:0000381,GO:0000398,GO:0007052,GO:0022008,GO:0046833, GO:0051168	nucleoplasm,viral nucleocapsid,precatalytic spliceosome,nucleotide binding,protein binding,poly-pyrimidine tract binding,regulation of alternative mRNA splicing, via spliceosome,mRNA splicing, via spliceosome,mitotic spindle organization,neurogenesis,positive regulation of RNA export from nucleus, nuclear export	C,C,C,F,F,F,P,P,P,P,P, P	IPR000504 (SMART),IPR003954 (SMART),IPR000504 (PFAM),IPR012677 (G3DSA:3.30.70.GENE3D),IPR012677 (G3DSA:3.30.70.GENE3D),IPR012677 (G3DSA:3.30.70.GENE3D),PF13893 (PFAM),PTHR23139:SF9 (PANTHER),PTHR23139 (PANTHER),IPR000504 (PROSITE_PROFILES), SSF54928 (SUPERFAMILY)	F:GO:0003676, F:GO:0000166	F:nucleic acid binding, F:nucleotide binding	20
0	u5 small nuclear ribonucleoprotein	179	1.2E-44	63.67	5	Echinococcus multilocularis				no IPS match	no IPS match	no IPS match	6
0	ubiquitin associated protein 2	663	1.1E-174	56.55	7	Echinococcus granulosus				PTHR16308 (PANTHER), IPR009060 (SUPERFAMILY)	F:GO:0005515	F:protein binding	20
0	ubiquitin c	454	3.3E-127	50.65	9	Echinococcus multilocularis							20
0	ubiquitin c	400	1.1E-83	49.15	6	Echinococcus granulosus				IPR000626 (SMART),G3DSA:3.10.20.90 (GENE3D),G3DSA:3.10.20.90 (GENE3D),G3DSA:3.10.20.90 (GENE3D),IPR000626 (PFAM),IPR022617 (PFAM),PTHR10666 (PANTHER),PTHR10666:SF57 (PANTHER),IPR000626 (PROSITE_PROFILES), IPR029071 (SUPERFAMILY)	F:GO:0005515	F:protein binding	20
0	ubiquitin carboxyl-terminal hydrolase 31	892	0.0E0	53.7	2	Echinococcus multilocularis	GO:0008233, GO:0006508	peptidase activity, proteolysis	F, P	Coil (COILS),IPR001394 (PFAM),PTHR24006 (PANTHER),IPR018200 (PROSITE_PATTERNS),IPR028889 (PROSITE_PROFILES),SSF54001 (SUPERFAMILY), SSF54001 (SUPERFAMILY)	P:GO:0006511, F:GO:0036459	P:ubiquitin-dependent protein catabolic process, F:ubiquitinyl hydrolase activity	20
0	ubiquitin supergroup	457	4.8E-99	49.11	3	Echinococcus granulosus				IPR000626 (SMART),IPR000626 (PFAM),G3DSA:3.10.20.90 (GENE3D),G3DSA:3.10.20.90 (GENE3D),G3DSA:3.10.20.90 (GENE3D),IPR000626 (PROSITE_PROFILES), IPR029071 (SUPERFAMILY)	F:GO:0005515	F:protein binding	19
0	ubx domain-containing protein 7	378	5.1E-60	50.95	5	Echinococcus multilocularis				IPR006577 (SMART),G3DSA:1.10.8.10 (GENE3D),IPR012336 (G3DSA:3.40.30.GENE3D),PF13899 (PFAM),PF14555 (PFAM),PTHR23322:SF6 (PANTHER),PTHR23322 (PANTHER),IPR009060 (SUPERFAMILY), IPR012336 (SUPERFAMILY)	F:GO:0005515	F:protein binding	20
0	udp glucose 6 dehydrogenase	506	0.0E0	57.75	9	Echinococcus granulosus	GO:0005654,GO:0070062,GO:0016616,GO:0009059,GO:0009225,GO:0019752,GO:0044711,GO:0044723, GO:1901137	nucleoplasm,extracellular exosome,oxidoreductase activity, acting on the CH-OH group of donors, NAD or NADP as acceptor,macromolecule biosynthetic process,nucleotide-sugar metabolic process,carboxylic acid metabolic process,single-organism biosynthetic process,single-organism carbohydrate metabolic process, carbohydrate derivative biosynthetic process	C,C,F,P,P,P,P,P, P	IPR014027 (SMART),IPR014027 (PFAM),IPR014026 (PFAM),IPR001732 (PFAM),IPR016040 (G3DSA:3.40.50.GENE3D),IPR016040 (G3DSA:3.40.50.GENE3D),IPR028359 (PIRSF),IPR017476 (PIRSF),IPR028356 (PTHR11374:PANTHER),IPR017476 (PANTHER),IPR028356 (PTHR11374:PANTHER),IPR017476 (PANTHER),NON_CYTOPLASMIC_DOMAIN (PHOBIUS),SIGNAL_PEPTIDE_N_REGION (PHOBIUS),SIGNAL_PEPTIDE_C_REGION (PHOBIUS),SIGNAL_PEPTIDE (PHOBIUS),SI…	F:GO:0016616,F:GO:0051287,P:GO:0055114,F:GO:0016628,P:GO:0000271, F:GO:0003979	F:oxidoreductase activity, acting on the CH-OH group of donors, NAD or NADP as acceptor,F:NAD binding,P:oxidation-reduction process,F:oxidoreductase activity, acting on the CH-CH group of donors, NAD or NADP as acceptor,P:polysaccharide biosynthetic process, F:UDP-glucose 6-dehydrogenase activity	20
0	universal stress protein	169	3.0E-100	66.85	1	Hymenolepis microstoma	GO:0006950	response to stress	P	IPR006015 (PRINTS),IPR006016 (PFAM),IPR014729 (G3DSA:3.40.50.GENE3D),PTHR31964 (PANTHER),PTHR31964:SF9 (PANTHER), SSF52402 (SUPERFAMILY)	P:GO:0006950	P:response to stress	20
0	universal stress protein	170	1.0E-65	66.25	1	Echinococcus multilocularis				IPR006015 (PRINTS),IPR006016 (PFAM),IPR014729 (G3DSA:3.40.50.GENE3D),PTHR31964:SF9 (PANTHER),PTHR31964 (PANTHER), SSF52402 (SUPERFAMILY)	P:GO:0006950	P:response to stress	20
0	universal stress protein	181	6.1E-49	57.0	1	Echinococcus granulosus				IPR006016 (PFAM),IPR014729 (G3DSA:3.40.50.GENE3D),PTHR31964:SF9 (PANTHER),PTHR31964 (PANTHER), SSF52402 (SUPERFAMILY)	P:GO:0006950	P:response to stress	20
0	universal stress protein	167	6.3E-69	67.85	1	Echinococcus granulosus	GO:0006950	response to stress	P	IPR006015 (PRINTS),IPR006016 (PFAM),IPR014729 (G3DSA:3.40.50.GENE3D),PTHR31964:SF9 (PANTHER),PTHR31964 (PANTHER), SSF52402 (SUPERFAMILY)	P:GO:0006950	P:response to stress	20
0	universal stress protein	178	2.1E-60	54.0	1	Hymenolepis microstoma				IPR006015 (PRINTS),IPR014729 (G3DSA:3.40.50.GENE3D),IPR006016 (PFAM),PTHR31964:SF9 (PANTHER),PTHR31964 (PANTHER), SSF52402 (SUPERFAMILY)	P:GO:0006950	P:response to stress	20
0	upstream transcription factor 1	885	1.0E-82	59.6	1	Echinococcus granulosus	GO:0046983	protein dimerization activity	F	IPR011598 (SMART),IPR011598 (PFAM),IPR011598 (G3DSA:4.10.280.GENE3D),PTHR12565:SF73 (PANTHER),PTHR12565 (PANTHER),PTHR12565:SF73 (PANTHER),PTHR12565 (PANTHER),IPR011598 (PROSITE_PROFILES), IPR011598 (SUPERFAMILY)	F:GO:0046983	F:protein dimerization activity	20
0	uv radiation resistance-associated gene protein	373	7.0E-70	54.2	2	Echinococcus multilocularis				Coil (COILS),IPR018791 (PFAM),PTHR15157:SF5 (PANTHER),PTHR15157 (PANTHER),NON_CYTOPLASMIC_DOMAIN (PHOBIUS),TRANSMEMBRANE (PHOBIUS), CYTOPLASMIC_DOMAIN (PHOBIUS)	P:GO:0010508	P:positive regulation of autophagy	20
0	vang-like protein 2	1009	0.0E0	56.9	2	Hymenolepis microstoma	GO:0016021, GO:0007275	integral component of membrane, multicellular organismal development	C, P	IPR009539 (PFAM),IPR009539 (PANTHER),TRANSMEMBRANE (PHOBIUS),NON_CYTOPLASMIC_DOMAIN (PHOBIUS),CYTOPLASMIC_DOMAIN (PHOBIUS),NON_CYTOPLASMIC_DOMAIN (PHOBIUS),CYTOPLASMIC_DOMAIN (PHOBIUS),TRANSMEMBRANE (PHOBIUS),TRANSMEMBRANE (PHOBIUS),TMhelix (TMHMM),TMhelix (TMHMM), TMhelix (TMHMM)	P:GO:0007275, C:GO:0016021	P:multicellular organismal development, C:integral component of membrane	20
0	vasodilator stimulated phosphoprotein	919	4.3E-111	66.45	2	Echinococcus granulosus				Coil (COILS),Coil (COILS),PR01217 (PRINTS),IPR000697 (SMART),IPR011993 (G3DSA:2.30.29.GENE3D),IPR000697 (PFAM),PTHR11202:SF20 (PANTHER),PTHR11202 (PANTHER),PTHR11202:SF20 (PANTHER),PTHR11202 (PANTHER),IPR000697 (PROSITE_PROFILES),SSF50729 (SUPERFAMILY), SSF118370 (SUPERFAMILY)	no GO terms	no GO terms	20
0	voltage gated hydrogen channel 1	271	4.6E-131	66.35	1	Hymenolepis microstoma	GO:0006810	transport	P	PTHR12305:SF47 (PANTHER),PTHR12305 (PANTHER),TRANSMEMBRANE (PHOBIUS),NON_CYTOPLASMIC_DOMAIN (PHOBIUS),CYTOPLASMIC_DOMAIN (PHOBIUS),TRANSMEMBRANE (PHOBIUS),TRANSMEMBRANE (PHOBIUS),CYTOPLASMIC_DOMAIN (PHOBIUS),NON_CYTOPLASMIC_DOMAIN (PHOBIUS),TMhelix (TMHMM),TMhelix (TMHMM), TMhelix (TMHMM)	no GO terms	no GO terms	20
0	voltage-dependent calcium	505	2.9E-114	55.35	11	Echinococcus granulosus				CYTOPLASMIC_DOMAIN (PHOBIUS),TRANSMEMBRANE (PHOBIUS),CYTOPLASMIC_DOMAIN (PHOBIUS),TRANSMEMBRANE (PHOBIUS),NON_CYTOPLASMIC_DOMAIN (PHOBIUS),TRANSMEMBRANE (PHOBIUS),NON_CYTOPLASMIC_DOMAIN (PHOBIUS),TMhelix (TMHMM),TMhelix (TMHMM), TMhelix (TMHMM)	no GO terms	no GO terms	20
0	v-type proton atpase subunit h	2462	6.8E-121	50.88	4	Echinococcus granulosus				Coil (COILS),Coil (COILS),Coil (COILS), Coil (COILS)	no GO terms	no GO terms	8
0	vwfa and cache domain-containing protein 1	1242	0.0E0	46.9	0	Echinococcus granulosus				G3DSA:3.30.450.20 (GENE3D),PTHR10166:SF28 (PANTHER),PTHR10166 (PANTHER),TRANSMEMBRANE (PHOBIUS),CYTOPLASMIC_DOMAIN (PHOBIUS),NON_CYTOPLASMIC_DOMAIN (PHOBIUS),SignalP-noTM (SIGNALP_EUK), TMhelix (TMHMM)	no GO terms	no GO terms	20
0	wd repeat containing protein 51a	363	1.9E-93	48.15	1	Hymenolepis microstoma				Coil (COILS),IPR001680 (SMART),IPR001680 (PFAM),IPR015943 (G3DSA:2.130.10.GENE3D),IPR015943 (G3DSA:2.130.10.GENE3D),PTHR22847 (PANTHER),IPR019775 (PROSITE_PATTERNS),IPR017986 (PROSITE_PROFILES),IPR001680 (PROSITE_PROFILES), IPR017986 (SUPERFAMILY)	F:GO:0005515	F:protein binding	20
0	wiskott-aldrich syndrome protein family member 2	506	0.0E0	64.75	3	Echinococcus multilocularis	GO:0005856,GO:0003779, GO:0030036	cytoskeleton,actin binding, actin cytoskeleton organization	C,F, P	Coil (COILS),PR01217 (PRINTS),IPR028288 (PANTHER), IPR003124 (PROSITE_PROFILES)	C:GO:0005856,P:GO:0030036, F:GO:0003779	C:cytoskeleton,P:actin cytoskeleton organization, F:actin binding	20
0	ww domain containing protein	584	1.5E-150	63.5	0	Echinococcus granulosus				Coil (COILS),PTHR15911:SF5 (PANTHER),PTHR15911 (PANTHER),SIGNAL_PEPTIDE_C_REGION (PHOBIUS),SIGNAL_PEPTIDE (PHOBIUS),SIGNAL_PEPTIDE_N_REGION (PHOBIUS),SIGNAL_PEPTIDE_H_REGION (PHOBIUS),NON_CYTOPLASMIC_DOMAIN (PHOBIUS), SignalP-noTM (SIGNALP_EUK)	no GO terms	no GO terms	8
0	yt521 b protein	703	2.1E-166	71.65	0	Echinococcus multilocularis				IPR007275 (PFAM),PTHR12357 (PANTHER), IPR007275 (PROSITE_PROFILES)	no GO terms	no GO terms	20
0	zinc c2h2	666	3.4E-96	57.3	1	Echinococcus multilocularis	GO:0046872	metal ion binding	F	IPR015880 (SMART),PTHR24375 (PANTHER),PTHR24375:SF43 (PANTHER),IPR007087 (PROSITE_PATTERNS),IPR007087 (PROSITE_PROFILES), SSF57667 (SUPERFAMILY)	F:GO:0046872	F:metal ion binding	20
0	zinc c2h2 type	734	0.0E0	67.1	7	Echinococcus multilocularis	GO:0005615,GO:0003676,GO:0005109,GO:0046872,GO:0016055,GO:0030182, GO:0045165	extracellular space,nucleic acid binding,frizzled binding,metal ion binding,Wnt signaling pathway,neuron differentiation, cell fate commitment	C,F,F,F,P,P, P	IPR015880 (SMART),IPR013087 (G3DSA:3.30.160.GENE3D),PF13894 (PFAM),IPR013087 (G3DSA:3.30.160.GENE3D),PF13465 (PFAM),PTHR24409 (PANTHER),IPR007087 (PROSITE_PATTERNS),IPR007087 (PROSITE_PROFILES),SignalP-TM (SIGNALP_GRAM_POSITIVE), SSF57667 (SUPERFAMILY)	F:GO:0003676, F:GO:0046872	F:nucleic acid binding, F:metal ion binding	20
0	zinc c2h2 type	989	0.0E0	56.25	1	Echinococcus multilocularis	GO:0005488	binding	F	IPR015880 (SMART),IPR007087 (PROSITE_PATTERNS), SignalP-noTM (SIGNALP_EUK)	F:GO:0046872	F:metal ion binding	20
0	zinc c2h2 type	486	7.6E-124	67.5	1	Echinococcus granulosus				IPR007087 (PROSITE_PATTERNS)	F:GO:0046872	F:metal ion binding	4
0	zinc c2h2 type	813	7.3E-44	57.75	3	Echinococcus granulosus				IPR015880 (SMART),IPR007087 (PROSITE_PATTERNS),IPR007087 (PROSITE_PATTERNS), IPR007087 (PROSITE_PROFILES)	F:GO:0046872	F:metal ion binding	4
0	zinc c2h2 type	463	7.3E-138	63.55	2	Echinococcus multilocularis	GO:0003676, GO:0046872	nucleic acid binding, metal ion binding	F, F	IPR015880 (SMART),PF13894 (PFAM),PF13465 (PFAM),IPR013087 (G3DSA:3.30.160.GENE3D),IPR013087 (G3DSA:3.30.160.GENE3D),PTHR11389 (PANTHER),PTHR11389:SF457 (PANTHER),IPR007087 (PROSITE_PATTERNS),IPR007087 (PROSITE_PROFILES), SSF57667 (SUPERFAMILY)	F:GO:0003676, F:GO:0046872	F:nucleic acid binding, F:metal ion binding	20
0	zinc c2h2 type	1224	1.3E-138	74.09	3	Echinococcus granulosus	GO:0016021,GO:0016740, GO:0008152	integral component of membrane,transferase activity, metabolic process	C,F, P	IPR015880 (SMART),IPR007087 (PROSITE_PATTERNS),CYTOPLASMIC_DOMAIN (PHOBIUS),CYTOPLASMIC_DOMAIN (PHOBIUS),NON_CYTOPLASMIC_DOMAIN (PHOBIUS),TRANSMEMBRANE (PHOBIUS),CYTOPLASMIC_DOMAIN (PHOBIUS),NON_CYTOPLASMIC_DOMAIN (PHOBIUS),NON_CYTOPLASMIC_DOMAIN (PHOBIUS),TRANSMEMBRANE (PHOBIUS),TRANSMEMBRANE (PHOBIUS),TRANSMEMBRANE (PHOBIUS),TRANSMEMBRANE (PHOBIUS),IPR007087 (PROSITE_PROFILES),TMhelix (TMHMM), …	F:GO:0046872	F:metal ion binding	11
0	zinc c2h2 type	821	0.0E0	60.22	2	Echinococcus multilocularis				IPR015880 (SMART),IPR007087 (PROSITE_PATTERNS),NON_CYTOPLASMIC_DOMAIN (PHOBIUS),CYTOPLASMIC_DOMAIN (PHOBIUS),TRANSMEMBRANE (PHOBIUS), TMhelix (TMHMM)	F:GO:0046872	F:metal ion binding	9
0	zinc c2h2 type	784	0.0E0	58.25	1	Echinococcus multilocularis				IPR015880 (SMART),PF13912 (PFAM),IPR007087 (PROSITE_PROFILES), SSF57667 (SUPERFAMILY)	F:GO:0046872	F:metal ion binding	8
0	zinc c2h2 type	468	3.5E-121	67.6	1	Echinococcus multilocularis	GO:0005488	binding	F	IPR015880 (SMART),PF13894 (PFAM),IPR013087 (G3DSA:3.30.160.GENE3D),PTHR24402 (PANTHER),PTHR24402:SF158 (PANTHER),IPR007087 (PROSITE_PATTERNS),IPR007087 (PROSITE_PATTERNS),IPR007087 (PROSITE_PROFILES),IPR007087 (PROSITE_PROFILES), SSF57667 (SUPERFAMILY)	F:GO:0003676, F:GO:0046872	F:nucleic acid binding, F:metal ion binding	20
0	zinc finger and scan domain-containing protein 5b	569	1.3E-149	71.05	2	Echinococcus granulosus	GO:0003676, GO:0046872	nucleic acid binding, metal ion binding	F, F	IPR015880 (SMART),IPR013087 (G3DSA:3.30.160.GENE3D),IPR013087 (G3DSA:3.30.160.GENE3D),PF13465 (PFAM),PTHR24409 (PANTHER),IPR007087 (PROSITE_PATTERNS),IPR007087 (PROSITE_PROFILES), SSF57667 (SUPERFAMILY)	F:GO:0003676, F:GO:0046872	F:nucleic acid binding, F:metal ion binding	20
0	zinc finger bed domain containing protein	1206	8.1E-74	53.4	1	Echinococcus granulosus	GO:0005488	binding	F	Coil (COILS),IPR003656 (SMART),IPR003656 (PFAM),IPR008906 (PFAM),PTHR23272 (PANTHER),IPR003656 (PROSITE_PROFILES),SSF57667 (SUPERFAMILY), IPR012337 (SUPERFAMILY)	F:GO:0003677,F:GO:0046983, F:GO:0003676	F:DNA binding,F:protein dimerization activity, F:nucleic acid binding	20
0	zinc finger c2h2	204	6.6E-10	48.5	3	Hymenolepis microstoma				IPR013087 (G3DSA:3.30.160.GENE3D),IPR007087 (PFAM),IPR007087 (PROSITE_PATTERNS),IPR007087 (PROSITE_PROFILES), SSF57667 (SUPERFAMILY)	F:GO:0003676, F:GO:0046872	F:nucleic acid binding, F:metal ion binding	4
0	zinc finger c4h2 domain containing protein	295	2.6E-97	76.85	5	Echinococcus multilocularis	GO:0016607,GO:0010172,GO:0016337,GO:0040025, GO:0048730	nuclear speck,embryonic body morphogenesis,single organismal cell-cell adhesion,vulval development, epidermis morphogenesis	C,P,P,P, P	Coil (COILS),IPR018482 (PFAM),PTHR31058 (PANTHER),PTHR31058 (PANTHER), PTHR31058:SF2 (PANTHER)	no GO terms	no GO terms	20
0	zinc finger ccch domain containing protein 10	1021	0.0E0	61.0	4	Echinococcus granulosus				Coil (COILS),IPR000571 (SMART),PTHR12675:SF6 (PANTHER),PTHR12675 (PANTHER), IPR000571 (PROSITE_PROFILES)	F:GO:0046872	F:metal ion binding	6
0	zinc finger ccch domain containing protein 6	514	4.3E-69	48.0	1	Echinococcus granulosus				no IPS match	no IPS match	no IPS match	4
0	zinc finger cchc domain containing protein 7	463	8.9E-5	39.0	3	Hymenolepis microstoma				no IPS match	no IPS match	no IPS match	1
0	zinc finger homeobox protein 1	500	1.5E-174	63.6	2	Echinococcus multilocularis	GO:0003677, GO:0046872	DNA binding, metal ion binding	F, F	IPR015880 (SMART),IPR001356 (SMART),IPR013087 (G3DSA:3.30.160.GENE3D),IPR009057 (G3DSA:1.10.10.GENE3D),IPR001356 (PFAM),PF13465 (PFAM),IPR013087 (G3DSA:3.30.160.GENE3D),IPR013087 (G3DSA:3.30.160.GENE3D),PF13894 (PFAM),PTHR24402:SF190 (PANTHER),PTHR24402 (PANTHER),IPR017970 (PROSITE_PATTERNS),IPR007087 (PROSITE_PATTERNS),IPR007087 (PROSITE_PROFILES),IPR001356 (PROSITE_PROFILES),SSF57667 (SUPERFAMI…	F:GO:0003677,F:GO:0003676,P:GO:0006355,F:GO:0043565, F:GO:0046872	F:DNA binding,F:nucleic acid binding,P:regulation of transcription, DNA-templated,F:sequence-specific DNA binding, F:metal ion binding	20
0	zinc finger homeobox protein 4	629	3.4E-170	58.1	1	Echinococcus granulosus	GO:0005488	binding	F	IPR001356 (SMART),IPR009057 (G3DSA:1.10.10.GENE3D),IPR009057 (G3DSA:1.10.10.GENE3D),IPR001356 (PFAM),IPR009057 (G3DSA:1.10.10.GENE3D),IPR027028 (PTHR24208:PANTHER),PTHR24208 (PANTHER),IPR017970 (PROSITE_PATTERNS),IPR001356 (PROSITE_PROFILES), IPR009057 (SUPERFAMILY)	F:GO:0003677,F:GO:0043565, P:GO:0006355	F:DNA binding,F:sequence-specific DNA binding, P:regulation of transcription, DNA-templated	20
0	zinc finger protein	497	3.1E-112	60.25	7	Echinococcus multilocularis	GO:0005634,GO:0005737,GO:0097159,GO:1901363,GO:0002119,GO:0006352, GO:0048665	nucleus,cytoplasm,organic cyclic compound binding,heterocyclic compound binding,nematode larval development,DNA-templated transcription, initiation, neuron fate specification	C,C,F,F,P,P, P	IPR015880 (SMART),PF13465 (PFAM),IPR013087 (G3DSA:3.30.160.GENE3D),IPR013087 (G3DSA:3.30.160.GENE3D),PF13894 (PFAM),IPR007087 (PFAM),PTHR24409 (PANTHER),PTHR24409:SF14 (PANTHER),IPR007087 (PROSITE_PATTERNS),IPR007087 (PROSITE_PATTERNS),IPR007087 (PROSITE_PATTERNS),IPR007087 (PROSITE_PATTERNS),IPR007087 (PROSITE_PROFILES),IPR007087 (PROSITE_PROFILES),IPR007087 (PROSITE_PROFILES),IPR007087 (PROSITE…	F:GO:0003676, F:GO:0046872	F:nucleic acid binding, F:metal ion binding	20
0	zinc finger protein	490	0.0E0	68.4	2	Echinococcus multilocularis	GO:0003676, GO:0046872	nucleic acid binding, metal ion binding	F, F	IPR015880 (SMART),PF13894 (PFAM),IPR013087 (G3DSA:3.30.160.GENE3D),IPR007087 (PROSITE_PATTERNS),IPR007087 (PROSITE_PROFILES), SSF57667 (SUPERFAMILY)	F:GO:0003676, F:GO:0046872	F:nucleic acid binding, F:metal ion binding	15
0	zinc finger protein	214	9.6E-71	52.65	1	Echinococcus multilocularis	GO:0005488	binding	F	IPR015880 (SMART),IPR013087 (G3DSA:3.30.160.GENE3D),IPR007087 (PFAM),PF13894 (PFAM),PTHR24409 (PANTHER),IPR007087 (PROSITE_PATTERNS),IPR007087 (PROSITE_PROFILES),SignalP-TM (SIGNALP_GRAM_POSITIVE), SSF57667 (SUPERFAMILY)	F:GO:0003676, F:GO:0046872	F:nucleic acid binding, F:metal ion binding	20
0	zinc finger protein	686	0.0E0	62.4	2	Echinococcus granulosus	GO:0003676, GO:0046872	nucleic acid binding, metal ion binding	F, F	IPR015880 (SMART),IPR013087 (G3DSA:3.30.160.GENE3D),IPR013087 (G3DSA:3.30.160.GENE3D),IPR007087 (PFAM),PTHR11389 (PANTHER),IPR007087 (PROSITE_PATTERNS),IPR007087 (PROSITE_PATTERNS),IPR007087 (PROSITE_PROFILES),IPR007087 (PROSITE_PROFILES),SSF57667 (SUPERFAMILY), SSF57667 (SUPERFAMILY)	F:GO:0003676, F:GO:0046872	F:nucleic acid binding, F:metal ion binding	15
0	zinc finger protein 341	810	0.0E0	53.5	6	Echinococcus granulosus				IPR015880 (SMART),PF13465 (PFAM),PF13912 (PFAM),IPR013087 (G3DSA:3.30.160.GENE3D),IPR013087 (G3DSA:3.30.160.GENE3D),IPR013087 (G3DSA:3.30.160.GENE3D),PTHR24409 (PANTHER),PTHR24409 (PANTHER),PTHR24409:SF14 (PANTHER),IPR007087 (PROSITE_PATTERNS),IPR007087 (PROSITE_PATTERNS),IPR007087 (PROSITE_PATTERNS),IPR007087 (PROSITE_PATTERNS),IPR007087 (PROSITE_PROFILES),IPR007087 (PROSITE_PROFILES),IPR007087 …	F:GO:0003676, F:GO:0046872	F:nucleic acid binding, F:metal ion binding	20
0	zinc finger protein 362	742	0.0E0	73.5	2	Echinococcus granulosus	GO:0003676, GO:0046872	nucleic acid binding, metal ion binding	F, F	IPR015880 (SMART),IPR013087 (G3DSA:3.30.160.GENE3D),IPR007087 (PFAM),IPR013087 (G3DSA:3.30.160.GENE3D),IPR013087 (G3DSA:3.30.160.GENE3D),PF13465 (PFAM),PTHR11389:SF446 (PANTHER),PTHR11389 (PANTHER),IPR007087 (PROSITE_PATTERNS),SIGNAL_PEPTIDE_H_REGION (PHOBIUS),SIGNAL_PEPTIDE_C_REGION (PHOBIUS),NON_CYTOPLASMIC_DOMAIN (PHOBIUS),SIGNAL_PEPTIDE_N_REGION (PHOBIUS),SIGNAL_PEPTIDE (PHOBIUS),IPR007087 (P…	F:GO:0003676, F:GO:0046872	F:nucleic acid binding, F:metal ion binding	20
0	zinc finger protein 395	371	1.4E-76	53.47	1	Echinococcus multilocularis				PTHR13006:SF4 (PANTHER), PTHR13006 (PANTHER)	no GO terms	no GO terms	19
0	zinc finger protein 45	1152	2.0E-62	58.1	7	Echinococcus granulosus	GO:0016021,GO:0044464,GO:0003676,GO:0015171,GO:0046872,GO:0003333, GO:0015807	integral component of membrane,cell part,nucleic acid binding,amino acid transmembrane transporter activity,metal ion binding,amino acid transmembrane transport, L-amino acid transport	C,C,F,F,F,P, P	IPR015880 (SMART),IPR007087 (PFAM),PF13894 (PFAM),IPR013087 (G3DSA:3.30.160.GENE3D),IPR013087 (G3DSA:3.30.160.GENE3D),PTHR24375 (PANTHER),IPR007087 (PROSITE_PATTERNS),IPR007087 (PROSITE_PROFILES), SSF57667 (SUPERFAMILY)	F:GO:0046872, F:GO:0003676	F:metal ion binding, F:nucleic acid binding	20
0	zinc finger protein 609	549	1.3E-114	64.3	1	Echinococcus granulosus	GO:0005488	binding	F	IPR013087 (G3DSA:3.30.160.GENE3D),PTHR21564 (PANTHER),IPR007087 (PROSITE_PATTERNS),SIGNAL_PEPTIDE_C_REGION (PHOBIUS),SIGNAL_PEPTIDE_N_REGION (PHOBIUS),NON_CYTOPLASMIC_DOMAIN (PHOBIUS),SIGNAL_PEPTIDE (PHOBIUS),SIGNAL_PEPTIDE_H_REGION (PHOBIUS), SignalP-TM (SIGNALP_GRAM_POSITIVE)	F:GO:0003676, F:GO:0046872	F:nucleic acid binding, F:metal ion binding	20
0	zinc finger protein 692	1110	0.0E0	64.7	2	Echinococcus granulosus	GO:0003676, GO:0046872	nucleic acid binding, metal ion binding	F, F	IPR015880 (SMART),PF13894 (PFAM),IPR007087 (PFAM),IPR013087 (G3DSA:3.30.160.GENE3D),IPR013087 (G3DSA:3.30.160.GENE3D),IPR013087 (G3DSA:3.30.160.GENE3D),PTHR11389 (PANTHER),IPR007087 (PROSITE_PATTERNS),IPR007087 (PROSITE_PROFILES), SSF57667 (SUPERFAMILY)	F:GO:0046872, F:GO:0003676	F:metal ion binding, F:nucleic acid binding	20
0	zinc finger protein 91	970	0.0E0	43.1	7	Echinococcus multilocularis				IPR015880 (SMART),IPR013087 (G3DSA:3.30.160.GENE3D),PF13894 (PFAM),IPR013087 (G3DSA:3.30.160.GENE3D),IPR007087 (PFAM),PTHR24375 (PANTHER),PTHR24375:SF106 (PANTHER),PTHR24375:SF106 (PANTHER),PTHR24375 (PANTHER),PTHR24375:SF106 (PANTHER),PTHR24375 (PANTHER),PTHR24375:SF106 (PANTHER),PTHR24375 (PANTHER),IPR007087 (PROSITE_PATTERNS),IPR007087 (PROSITE_PATTERNS),IPR007087 (PROSITE_PATTERNS),IPR007087 …	F:GO:0003676, F:GO:0046872	F:nucleic acid binding, F:metal ion binding	20
0	zinc finger protein basonuclin-2	636	0.0E0	60.7	5	Echinococcus multilocularis	GO:0005654,GO:0005737,GO:0005886,GO:0046872, GO:0048066	nucleoplasm,cytoplasm,plasma membrane,metal ion binding, developmental pigmentation	C,C,C,F, P	IPR015880 (SMART),PTHR15021 (PANTHER),PTHR15021:SF0 (PANTHER),IPR007087 (PROSITE_PATTERNS), IPR007087 (PROSITE_PROFILES)	F:GO:0046872	F:metal ion binding	20
0	zinc finger protein ygr067c	685	0.0E0	64.67	2	Echinococcus multilocularis	GO:0003676, GO:0046872	nucleic acid binding, metal ion binding	F, F				12
0	zinc finger protein zic 4	214	2.0E-57	74.65	3	Echinococcus granulosus	GO:0005634,GO:0003677, GO:0046872	nucleus,DNA binding, metal ion binding	C,F, F	IPR015880 (SMART),PF13894 (PFAM),PF13465 (PFAM),IPR013087 (G3DSA:3.30.160.GENE3D),IPR013087 (G3DSA:3.30.160.GENE3D),PTHR19818 (PANTHER),IPR007087 (PROSITE_PATTERNS),IPR007087 (PROSITE_PROFILES), SSF57667 (SUPERFAMILY)	F:GO:0003676, F:GO:0046872	F:nucleic acid binding, F:metal ion binding	20
0	zinc flywch type	662	8.4E-91	68.7	1	Echinococcus multilocularis	GO:0046872	metal ion binding	F	IPR007588 (PFAM)	no GO terms	no GO terms	10
0	zinc lim type	60	2.2E-26	73.9	2	Echinococcus granulosus	GO:0008270, GO:0007476	zinc ion binding, imaginal disc-derived wing morphogenesis	F, P	IPR001781 (G3DSA:2.10.110.GENE3D),IPR001781 (PFAM),PTHR15551 (PANTHER),IPR001781 (PROSITE_PROFILES), SignalP-noTM (SIGNALP_EUK)	F:GO:0008270	F:zinc ion binding	20
0	zinc lim type	60	2.2E-26	73.9	2	Echinococcus granulosus	GO:0008270, GO:0007476	zinc ion binding, imaginal disc-derived wing morphogenesis	F, P	IPR001781 (G3DSA:2.10.110.GENE3D),IPR001781 (PFAM),PTHR15551 (PANTHER),IPR001781 (PROSITE_PROFILES), SignalP-noTM (SIGNALP_EUK)	F:GO:0008270	F:zinc ion binding	20
0	zinc ring type	476	3.8E-43	70.67	1	Echinococcus granulosus	GO:0046872	metal ion binding	F	Coil (COILS),Coil (COILS), Coil (COILS)	no GO terms	no GO terms	3
0	zinc ring type	476	3.8E-43	70.67	1	Echinococcus granulosus	GO:0046872	metal ion binding	F	Coil (COILS),Coil (COILS), Coil (COILS)	no GO terms	no GO terms	3
0	---ND---	107		-	0					SIGNAL_PEPTIDE_H_REGION (PHOBIUS),SIGNAL_PEPTIDE (PHOBIUS),SIGNAL_PEPTIDE_N_REGION (PHOBIUS),NON_CYTOPLASMIC_DOMAIN (PHOBIUS),SIGNAL_PEPTIDE_C_REGION (PHOBIUS), SignalP-noTM (SIGNALP_EUK)	no GO terms	no GO terms	_
0	---ND---	67		-	0					no IPS match	no IPS match	no IPS match	_
0	---ND---	69		-	0					no IPS match	no IPS match	no IPS match	_
1	16 kda calcium-binding protein (egg antigen sme16)	145	4.7E-59	68.15	1	Echinococcus multilocularis	GO:0005509	calcium ion binding	F	IPR002048 (SMART),IPR011992 (G3DSA:1.10.238.GENE3D),IPR011992 (PFAM),PTHR10891 (PANTHER),IPR018247 (PROSITE_PATTERNS),IPR018247 (PROSITE_PATTERNS),IPR018247 (PROSITE_PATTERNS),IPR002048 (PROSITE_PROFILES),IPR002048 (PROSITE_PROFILES),IPR002048 (PROSITE_PROFILES),IPR002048 (PROSITE_PROFILES), SSF47473 (SUPERFAMILY)	F:GO:0005509	F:calcium ion binding	20
1	adp-dependent glucokinase-like	522	0.0E0	55.2	4	Echinococcus granulosus	GO:0043843,GO:0046872,GO:0005975, GO:0016310	ADP-specific glucokinase activity,metal ion binding,carbohydrate metabolic process, phosphorylation	F,F,P, P	IPR007666 (PFAM),IPR029056 (G3DSA:3.40.1190.GENE3D),PTHR21208:SF1 (PANTHER),IPR007666 (PANTHER),IPR007666 (PROSITE_PROFILES), IPR029056 (SUPERFAMILY)	F:GO:0016773, P:GO:0005975	F:phosphotransferase activity, alcohol group as acceptor, P:carbohydrate metabolic process	20
1	androglobin isoform x1	787	2.6E-95	39.35	7	Echinococcus multilocularis				Coil (COILS), IPR000048 (PROSITE_PROFILES)	F:GO:0005515	F:protein binding	20
1	beta propeller repeat tecpr	389	1.5E-166	59.13	0	Echinococcus granulosus				no IPS match	no IPS match	no IPS match	8
1	bone morphogenetic protein 2	440	4.3E-106	46.0	3	Echinococcus granulosus				IPR001839 (SMART),IPR001111 (PFAM),IPR029034 (G3DSA:2.10.90.GENE3D),IPR001839 (PFAM),IPR015615 (PANTHER),IPR017948 (PROSITE_PATTERNS),NON_CYTOPLASMIC_DOMAIN (PHOBIUS),CYTOPLASMIC_DOMAIN (PHOBIUS),TRANSMEMBRANE (PHOBIUS),IPR001839 (PROSITE_PROFILES), IPR029034 (SUPERFAMILY)	F:GO:0008083, P:GO:0040007	F:growth factor activity, P:growth	20
1	brain-specific homeobox protein	162	2.8E-30	82.5	3	Echinococcus multilocularis	GO:0005634,GO:0043565, GO:0006355	nucleus,sequence-specific DNA binding, regulation of transcription, DNA-templated	C,F, P	IPR020479 (PRINTS),IPR000047 (PRINTS),IPR001356 (SMART),IPR009057 (G3DSA:1.10.10.GENE3D),IPR001356 (PFAM),PTHR24327 (PANTHER),PTHR24327:SF3 (PANTHER),IPR017970 (PROSITE_PATTERNS),SIGNAL_PEPTIDE (PHOBIUS),SIGNAL_PEPTIDE_N_REGION (PHOBIUS),SIGNAL_PEPTIDE_C_REGION (PHOBIUS),NON_CYTOPLASMIC_DOMAIN (PHOBIUS),SIGNAL_PEPTIDE_H_REGION (PHOBIUS),IPR001356 (PROSITE_PROFILES), IPR009057 (SUPERFAMILY)	F:GO:0003677,P:GO:0006355, F:GO:0043565	F:DNA binding,P:regulation of transcription, DNA-templated, F:sequence-specific DNA binding	20
1	calcium-binding mitochondrial carrier protein s -3 isoform x1	526	0.0E0	63.65	3	Echinococcus multilocularis	GO:0016021,GO:0005509, GO:0055085	integral component of membrane,calcium ion binding, transmembrane transport	C,F, P	IPR002067 (PRINTS),IPR002048 (SMART),IPR011992 (G3DSA:1.10.238.GENE3D),IPR011992 (G3DSA:1.10.238.GENE3D),IPR023395 (G3DSA:1.50.40.GENE3D),IPR018108 (PFAM),IPR002048 (PFAM),IPR011992 (G3DSA:1.10.238.GENE3D),PTHR24089 (PANTHER),PTHR24089:SF262 (PANTHER),IPR018247 (PROSITE_PATTERNS),IPR018247 (PROSITE_PATTERNS),NON_CYTOPLASMIC_DOMAIN (PHOBIUS),CYTOPLASMIC_DOMAIN (PHOBIUS),TRANSMEMBRANE (PHOBIUS),IPR…	P:GO:0055085, F:GO:0005509	P:transmembrane transport, F:calcium ion binding	20
1	calmodulin	222	7.7E-69	62.35	7	Echinococcus granulosus	GO:0030427,GO:0043226,GO:0044424,GO:0046872,GO:0007010,GO:0051179, GO:1902589	site of polarized growth,organelle,intracellular part,metal ion binding,cytoskeleton organization,localization, single-organism organelle organization	C,C,C,F,P,P, P	IPR002048 (SMART),IPR011992 (PFAM),IPR011992 (G3DSA:1.10.238.GENE3D),PTHR10891 (PANTHER),IPR018247 (PROSITE_PATTERNS),IPR018247 (PROSITE_PATTERNS),IPR018247 (PROSITE_PATTERNS),IPR002048 (PROSITE_PROFILES),IPR002048 (PROSITE_PROFILES),IPR002048 (PROSITE_PROFILES), SSF47473 (SUPERFAMILY)	F:GO:0005509	F:calcium ion binding	20
1	centrosomal protein of 164 kda	449	1.2E-84	63.2	7	Echinococcus granulosus				Coil (COILS),PTHR21715 (PANTHER),PTHR21715:SF0 (PANTHER),IPR001202 (PROSITE_PROFILES), IPR001202 (SUPERFAMILY)	F:GO:0005515	F:protein binding	20
1	coiled-coil domain-containing protein 170	344	4.9E-83	54.7	0	Echinococcus granulosus				Coil (COILS),Coil (COILS),Coil (COILS),Coil (COILS), PTHR18863 (PANTHER)	no GO terms	no GO terms	20
1	coiled-coil domain-containing protein 37	540	6.5E-162	58.55	3	Echinococcus granulosus				Coil (COILS),Coil (COILS), IPR025252 (PFAM)	no GO terms	no GO terms	20
1	coiled-coil domain-containing protein 42 homolog	310	3.4E-144	60.05	0	Echinococcus granulosus				Coil (COILS),Coil (COILS),IPR025252 (PFAM),PTHR21683:SF6 (PANTHER), PTHR21683 (PANTHER)	no GO terms	no GO terms	20
1	conserved hypothetical protein	263	2.1E-105	58.44	0	Echinococcus multilocularis				no IPS match	no IPS match	no IPS match	16
1	conserved hypothetical protein	335	2.2E-116	55.38	0	Echinococcus multilocularis				no IPS match	no IPS match	no IPS match	8
1	conserved hypothetical protein	501	1.2E-156	59.0	0	Echinococcus multilocularis				no IPS match	no IPS match	no IPS match	6
1	core histone macro- isoform x4	315	1.1E-145	56.7	14	Echinococcus granulosus	GO:0000786,GO:0000790,GO:0000792,GO:0000803,GO:0005654,GO:0000977,GO:0001046,GO:0031490,GO:0046982,GO:0001933,GO:0031061,GO:0040029,GO:0045892, GO:0048518	nucleosome,nuclear chromatin,heterochromatin,sex chromosome,nucleoplasm,RNA polymerase II regulatory region sequence-specific DNA binding,core promoter sequence-specific DNA binding,chromatin DNA binding,protein heterodimerization activity,negative regulation of protein phosphorylation,negative regulation of histone methylation,regulation of gene expression, epigenetic,negative regulation of tran…	C,C,C,C,C,F,F,F,F,P,P,P,P, P	IPR002119 (PRINTS),IPR002119 (SMART),IPR002589 (SMART),IPR009072 (G3DSA:1.10.20.GENE3D),IPR002589 (PFAM),IPR007125 (PFAM),G3DSA:3.40.220.10 (GENE3D),PTHR23430 (PANTHER),PTHR23430:SF19 (PANTHER),IPR002119 (PROSITE_PATTERNS),IPR002589 (PROSITE_PROFILES),IPR009072 (SUPERFAMILY), SSF52949 (SUPERFAMILY)	C:GO:0005634,C:GO:0000786,F:GO:0003677, F:GO:0046982	C:nucleus,C:nucleosome,F:DNA binding, F:protein heterodimerization activity	20
1	cytochrome b 561 domain containing 2	223	1.3E-56	51.85	3	Echinococcus granulosus				IPR006593 (SMART),IPR004877 (PFAM),PTHR15422 (PANTHER),TRANSMEMBRANE (PHOBIUS),NON_CYTOPLASMIC_DOMAIN (PHOBIUS),CYTOPLASMIC_DOMAIN (PHOBIUS),TRANSMEMBRANE (PHOBIUS),TRANSMEMBRANE (PHOBIUS),SIGNAL_PEPTIDE (PHOBIUS),TRANSMEMBRANE (PHOBIUS),SIGNAL_PEPTIDE_H_REGION (PHOBIUS),SIGNAL_PEPTIDE_C_REGION (PHOBIUS),SIGNAL_PEPTIDE_N_REGION (PHOBIUS),TRANSMEMBRANE (PHOBIUS),CYTOPLASMIC_DOMAIN (PHOBIUS),NON_CY…	C:GO:0016021	C:integral component of membrane	20
1	cytochrome c oxidase assembly protein cox19	99	4.4E-38	67.35	1	Echinococcus granulosus	GO:0009987	cellular process	P	PTHR21107:SF2 (PANTHER),PTHR21107 (PANTHER), IPR009069 (SUPERFAMILY)	no GO terms	no GO terms	20
1	d chain coupling of remote alternating-access transport mechanisms for protons and substrates in the multidrug efflux pump acrb	170	1.9E-71	65.85	3	Echinococcus granulosus				IPR002110 (SMART),IPR020683 (PFAM),IPR020683 (G3DSA:1.25.40.GENE3D),PTHR24188 (PANTHER),IPR002110 (PROSITE_PROFILES),IPR020683 (PROSITE_PROFILES),IPR002110 (PROSITE_PROFILES), IPR020683 (SUPERFAMILY)	F:GO:0005515	F:protein binding	20
1	dolichol-phosphate mannosyltransferase subunit 3	89	2.4E-20	54.1	10	Hymenolepis microstoma				IPR013174 (PFAM),PTHR16433 (PANTHER),PTHR16433:SF0 (PANTHER),TRANSMEMBRANE (PHOBIUS),CYTOPLASMIC_DOMAIN (PHOBIUS),CYTOPLASMIC_DOMAIN (PHOBIUS),NON_CYTOPLASMIC_DOMAIN (PHOBIUS),TRANSMEMBRANE (PHOBIUS),TMhelix (TMHMM), TMhelix (TMHMM)	no GO terms	no GO terms	20
1	egf domain protein	662	3.8E-128	56.85	9	Echinococcus granulosus				IPR002223 (PRINTS),IPR002223 (SMART),IPR000742 (SMART),IPR002223 (PFAM),IPR002223 (G3DSA:4.10.410.GENE3D),G3DSA:2.170.300.10 (GENE3D),PTHR10083 (PANTHER),IPR020901 (PROSITE_PATTERNS),IPR002223 (PROSITE_PROFILES), IPR002223 (SUPERFAMILY)	F:GO:0004867, F:GO:0005515	F:serine-type endopeptidase inhibitor activity, F:protein binding	20
1	endonuclease v	259	5.2E-89	56.25	2	Echinococcus granulosus	GO:0004519, GO:0090304	endonuclease activity, nucleic acid metabolic process	F, P	IPR007581 (PFAM)	F:GO:0004519, P:GO:0006281	F:endonuclease activity, P:DNA repair	20
1	expressed conserved protein	448	9.6E-109	57.6	2	Echinococcus multilocularis				TRANSMEMBRANE (PHOBIUS),NON_CYTOPLASMIC_DOMAIN (PHOBIUS),NON_CYTOPLASMIC_DOMAIN (PHOBIUS),CYTOPLASMIC_DOMAIN (PHOBIUS),TRANSMEMBRANE (PHOBIUS),NON_CYTOPLASMIC_DOMAIN (PHOBIUS),TRANSMEMBRANE (PHOBIUS),TRANSMEMBRANE (PHOBIUS),CYTOPLASMIC_DOMAIN (PHOBIUS),CYTOPLASMIC_DOMAIN (PHOBIUS),TRANSMEMBRANE (PHOBIUS),TMhelix (TMHMM),TMhelix (TMHMM),TMhelix (TMHMM),TMhelix (TMHMM), TMhelix (TMHMM)	no GO terms	no GO terms	5
1	expressed conserved protein	197	8.4E-84	53.21	2	Echinococcus granulosus				no IPS match	no IPS match	no IPS match	14
1	expressed conserved protein	438	2.0E-83	60.25	0	Echinococcus granulosus				CYTOPLASMIC_DOMAIN (PHOBIUS),NON_CYTOPLASMIC_DOMAIN (PHOBIUS), TRANSMEMBRANE (PHOBIUS)	no GO terms	no GO terms	4
1	expressed conserved protein	302	3.6E-18	54.0	0	Hymenolepis microstoma				PTHR16184 (PANTHER), PTHR16184:SF6 (PANTHER)	no GO terms	no GO terms	7
1	expressed conserved protein	156	2.2E-25	57.57	3	Echinococcus granulosus				TRANSMEMBRANE (PHOBIUS),CYTOPLASMIC_DOMAIN (PHOBIUS),NON_CYTOPLASMIC_DOMAIN (PHOBIUS), TMhelix (TMHMM)	no GO terms	no GO terms	7
1	expressed conserved protein	188	1.3E-70	72.17	0	Echinococcus multilocularis				Coil (COILS)	no GO terms	no GO terms	6
1	expressed conserved protein	104	2.8E-32	59.0	0	Echinococcus granulosus				IPR021346 (PFAM)	no GO terms	no GO terms	9
1	fgfr protein	376	1.1E-169	59.75	0	Hymenolepis microstoma				IPR013783 (G3DSA:2.60.40.GENE3D),SIGNAL_PEPTIDE_C_REGION (PHOBIUS),SIGNAL_PEPTIDE_N_REGION (PHOBIUS),SIGNAL_PEPTIDE (PHOBIUS),SIGNAL_PEPTIDE_H_REGION (PHOBIUS),NON_CYTOPLASMIC_DOMAIN (PHOBIUS),CYTOPLASMIC_DOMAIN (PHOBIUS),TRANSMEMBRANE (PHOBIUS),IPR007110 (PROSITE_PROFILES),SSF48726 (SUPERFAMILY), TMhelix (TMHMM)	F:GO:0005515	F:protein binding	12
1	filamin abp280 repeat	365	0.0E0	81.0	0	Echinococcus granulosus				IPR013783 (G3DSA:2.60.40.GENE3D),IPR017868 (PFAM),IPR017868 (PROSITE_PROFILES), IPR014756 (SUPERFAMILY)	no GO terms	no GO terms	4
1	frizzled- partial	397	2.7E-65	61.35	4	Echinococcus granulosus	GO:0016021,GO:0042813,GO:0007275, GO:0016055	integral component of membrane,Wnt-activated receptor activity,multicellular organismal development, Wnt signaling pathway	C,F,P, P	IPR000539 (PRINTS),IPR020067 (SMART),IPR020067 (PFAM),IPR000539 (PFAM),IPR020067 (G3DSA:1.10.2000.GENE3D),IPR015526 (PANTHER),IPR026554 (PTHR11309:PANTHER),CYTOPLASMIC_DOMAIN (PHOBIUS),TRANSMEMBRANE (PHOBIUS),TRANSMEMBRANE (PHOBIUS),NON_CYTOPLASMIC_DOMAIN (PHOBIUS),TRANSMEMBRANE (PHOBIUS),CYTOPLASMIC_DOMAIN (PHOBIUS),TRANSMEMBRANE (PHOBIUS),NON_CYTOPLASMIC_DOMAIN (PHOBIUS),NON_CYTOPLASMIC_DOMAIN …	C:GO:0016020,P:GO:0007166,F:GO:0005515,F:GO:0042813,P:GO:0016055, F:GO:0004888	C:membrane,P:cell surface receptor signaling pathway,F:protein binding,F:Wnt-activated receptor activity,P:Wnt signaling pathway, F:transmembrane signaling receptor activity	20
1	golgin subfamily a member 2	1079	1.7E-165	57.4	1	Echinococcus granulosus	GO:0043231	intracellular membrane-bounded organelle	C	Coil (COILS),Coil (COILS),Coil (COILS),Coil (COILS),Coil (COILS),Coil (COILS),Coil (COILS),Coil (COILS),Coil (COILS),Coil (COILS),Coil (COILS),PTHR10881:SF46 (PANTHER), IPR024858 (PANTHER)	C:GO:0005794	C:Golgi apparatus	20
1	grip and coiled-coil domain-containing protein 2	1192	0.0E0	48.9	2	Echinococcus granulosus				Coil (COILS),Coil (COILS),Coil (COILS),Coil (COILS),Coil (COILS),Coil (COILS),Coil (COILS),Coil (COILS),Coil (COILS),Coil (COILS),IPR000237 (SMART),IPR000237 (PFAM),PTHR18902 (PANTHER),PTHR18902:SF21 (PANTHER),PTHR18902 (PANTHER),PTHR18902 (PANTHER),PTHR18902:SF21 (PANTHER), IPR000237 (PROSITE_PROFILES)	F:GO:0005515, P:GO:0000042	F:protein binding, P:protein targeting to Golgi	20
1	hepatoma derived growth factor protein	990	1.8E-67	71.9	1	Echinococcus granulosus	GO:0044424	intracellular part	C	Coil (COILS),IPR000313 (SMART),IPR000313 (PFAM),IPR021567 (PFAM),G3DSA:2.30.30.160 (GENE3D),PTHR12550:SF41 (PANTHER),PTHR12550 (PANTHER),IPR000313 (PROSITE_PROFILES),SSF63748 (SUPERFAMILY), SSF140576 (SUPERFAMILY)	no GO terms	no GO terms	20
1	histone deacetylase complex subunit sap18	284	2.2E-78	58.1	1	Echinococcus granulosus				IPR010516 (PFAM), IPR010516 (PANTHER)	no GO terms	no GO terms	20
1	hypothetical protein EGR_03229	512	0.0E0	77.0	0	Echinococcus granulosus				SSF63829 (SUPERFAMILY)	no GO terms	no GO terms	5
1	hypothetical protein EgrG_000602500	880	0.0E0	56.0	0	Echinococcus granulosus				IPR019167 (PFAM)	no GO terms	no GO terms	11
1	hypothetical protein EmuJ_000087000	259	6.6E-31	59.11	0	Echinococcus multilocularis				CYTOPLASMIC_DOMAIN (PHOBIUS),NON_CYTOPLASMIC_DOMAIN (PHOBIUS),TRANSMEMBRANE (PHOBIUS), TMhelix (TMHMM)	no GO terms	no GO terms	9
1	hypothetical protein HmN_000058200	200	1.4E-29	56.25	0	Hymenolepis microstoma				no IPS match	no IPS match	no IPS match	4
1	influenza virus ns1a binding protein	975	6.9E-138	47.45	2	Echinococcus granulosus				IPR006652 (SMART),IPR006652 (PFAM),IPR015916 (G3DSA:2.130.10.GENE3D),G3DSA:3.30.710.10 (GENE3D),PTHR24412 (PANTHER),IPR000210 (PROSITE_PROFILES),IPR011333 (SUPERFAMILY), SSF117281 (SUPERFAMILY)	F:GO:0005515	F:protein binding	20
1	iq domain-containing protein g	410	6.2E-125	56.11	0	Echinococcus granulosus				Coil (COILS),PTHR14871 (PANTHER), PTHR14871:SF1 (PANTHER)	no GO terms	no GO terms	9
1	isoform b	845	0.0E0	65.35	5	Echinococcus granulosus	GO:0016021,GO:0005261,GO:0022836,GO:0006812, GO:0055085	integral component of membrane,cation channel activity,gated channel activity,cation transport, transmembrane transport	C,F,F,P, P	IPR000595 (SMART),IPR005821 (PFAM),G3DSA:1.10.287.70 (GENE3D),G3DSA:1.10.287.630 (GENE3D),IPR000595 (PFAM),IPR014710 (G3DSA:2.60.120.GENE3D),PTHR10217:SF491 (PANTHER),PTHR10217 (PANTHER),PTHR10217 (PANTHER),PTHR10217:SF491 (PANTHER),IPR018488 (PROSITE_PATTERNS),IPR018488 (PROSITE_PATTERNS),TRANSMEMBRANE (PHOBIUS),CYTOPLASMIC_DOMAIN (PHOBIUS),CYTOPLASMIC_DOMAIN (PHOBIUS),NON_CYTOPLASMIC_DOMAIN (PH…	P:GO:0055085,P:GO:0006811,C:GO:0016020, F:GO:0005216	P:transmembrane transport,P:ion transport,C:membrane, F:ion channel activity	20
1	leucine rich repeat	111	5.2E-6	78.5	0	Echinococcus multilocularis				no IPS match	no IPS match	no IPS match	2
1	lipid transport n terminal	3006	0.0E0	43.6	2	Echinococcus granulosus				IPR001747 (SMART),IPR015816 (G3DSA:2.30.230.GENE3D),IPR015255 (PFAM),IPR011030 (G3DSA:1.25.10.GENE3D),IPR001747 (PFAM),IPR015817 (G3DSA:2.20.50.GENE3D),PTHR23345 (PANTHER),IPR001747 (PROSITE_PROFILES),IPR011030 (SUPERFAMILY),IPR015819 (SUPERFAMILY), IPR015819 (SUPERFAMILY)	P:GO:0006869, F:GO:0005319	P:lipid transport, F:lipid transporter activity	20
1	lysosomal amino acid transporter 1 homolog	315	5.0E-114	49.5	5	Echinococcus multilocularis				IPR006603 (SMART),IPR006603 (PFAM),PTHR16201:SF34 (PANTHER),PTHR16201 (PANTHER),NON_CYTOPLASMIC_DOMAIN (PHOBIUS),NON_CYTOPLASMIC_DOMAIN (PHOBIUS),CYTOPLASMIC_DOMAIN (PHOBIUS),TRANSMEMBRANE (PHOBIUS),CYTOPLASMIC_DOMAIN (PHOBIUS),TRANSMEMBRANE (PHOBIUS),NON_CYTOPLASMIC_DOMAIN (PHOBIUS),TRANSMEMBRANE (PHOBIUS),NON_CYTOPLASMIC_DOMAIN (PHOBIUS),TRANSMEMBRANE (PHOBIUS),TRANSMEMBRANE (PHOBIUS),CYTOPLASM…	no GO terms	no GO terms	20
1	map microtubule affinity-regulating kinase 3-like	150	1.1E-58	58.1	6	Echinococcus granulosus	GO:0044424,GO:0004672,GO:0005524,GO:0006468,GO:0044763, GO:0050794	intracellular part,protein kinase activity,ATP binding,protein phosphorylation,single-organism cellular process, regulation of cellular process	C,F,F,P,P, P	G3DSA:3.30.200.20 (GENE3D),IPR000719 (PFAM),G3DSA:1.10.510.10 (GENE3D),PTHR24343:SF107 (PANTHER),PTHR24343 (PANTHER),IPR000719 (PROSITE_PROFILES), IPR011009 (SUPERFAMILY)	P:GO:0006468,F:GO:0005524, F:GO:0004672	P:protein phosphorylation,F:ATP binding, F:protein kinase activity	20
1	microtubule associated protein 1s	1968	1.7E-129	55.1	3	Hymenolepis microstoma				no IPS match	no IPS match	no IPS match	10
1	mothers against decapentaplegic homolog 4-like	429	3.0E-138	83.05	64	Echinococcus multilocularis	GO:0000790,GO:0005654,GO:0005737,GO:0005813,GO:0032444,GO:0071141,GO:0000978,GO:0001076,GO:0001077,GO:0001085,GO:0003682,GO:0005518,GO:0030616,GO:0031005,GO:0042803,GO:0046872,GO:0046982,GO:0070411,GO:0070412,GO:0001658,GO:0001666,GO:0001701,GO:0001702,GO:0003190,GO:0003198,GO:0003251,GO:0003279,GO:0003360,GO:0006366,GO:0007179,GO:0007183,GO:0007411,GO:0007492,GO:0007498,GO:0008283,GO:0008285,GO:…	nuclear chromatin,nucleoplasm,cytoplasm,centrosome,activin responsive factor complex,SMAD protein complex,RNA polymerase II core promoter proximal region sequence-specific DNA binding,RNA polymerase II transcription factor binding transcription factor activity,RNA polymerase II core promoter proximal region sequence-specific DNA binding transcription factor activity involved in positive regulatio…	C,C,C,C,C,C,F,F,F,F,F,F,F,F,F,F,F,F,F,P,P,P,P,P,P,P,P,P,P,P,P,P,P,P,P,P,P,P,P,P,P,P,P,P,P,P,P,P,P,P,P,P,P,P,P,P,P,P,P,P,P,P,P, P	Coil (COILS),IPR003619 (SMART),IPR003619 (PFAM),IPR013019 (G3DSA:3.90.520.GENE3D),IPR013790 (PANTHER),PTHR13703:SF19 (PANTHER),IPR013019 (PROSITE_PROFILES), IPR013019 (SUPERFAMILY)	P:GO:0006355,C:GO:0005622,C:GO:0005667,F:GO:0003700, P:GO:0007179	P:regulation of transcription, DNA-templated,C:intracellular,C:transcription factor complex,F:sequence-specific DNA binding transcription factor activity, P:transforming growth factor beta receptor signaling pathway	20
1	muscleblind-like protein	737	6.8E-82	79.9	1	Echinococcus granulosus	GO:0046872	metal ion binding	F	IPR000571 (SMART),PTHR12675 (PANTHER),SIGNAL_PEPTIDE (PHOBIUS),SIGNAL_PEPTIDE_H_REGION (PHOBIUS),SIGNAL_PEPTIDE_C_REGION (PHOBIUS),NON_CYTOPLASMIC_DOMAIN (PHOBIUS),SIGNAL_PEPTIDE_N_REGION (PHOBIUS),IPR000571 (PROSITE_PROFILES),PS51257 (PROSITE_PROFILES),IPR000571 (PROSITE_PROFILES),IPR000571 (PROSITE_PROFILES), IPR000571 (PROSITE_PROFILES)	F:GO:0046872	F:metal ion binding	20
1	mushroom body large-type kenyon cell-specific protein 1	158	2.1E-24	80.45	1	Echinococcus granulosus	GO:0003677	DNA binding	F	IPR007889 (PFAM), IPR009057 (SUPERFAMILY)	F:GO:0003677	F:DNA binding	20
1	netrin receptor dcc	972	0.0E0	51.2	9	Echinococcus multilocularis	GO:0016021,GO:0044464,GO:0004721,GO:0005515,GO:0016311,GO:0031344,GO:0048523,GO:0048583, GO:0048699	integral component of membrane,cell part,phosphoprotein phosphatase activity,protein binding,dephosphorylation,regulation of cell projection organization,negative regulation of cellular process,regulation of response to stimulus, generation of neurons	C,C,F,F,P,P,P,P, P	IPR003961 (SMART),IPR013783 (G3DSA:2.60.40.GENE3D),IPR013783 (G3DSA:2.60.40.GENE3D),IPR003961 (PFAM),IPR013783 (G3DSA:2.60.40.GENE3D),IPR013783 (G3DSA:2.60.40.GENE3D),PTHR10489 (PANTHER),PTHR10489:SF507 (PANTHER),PTHR10489 (PANTHER),PTHR10489:SF507 (PANTHER),CYTOPLASMIC_DOMAIN (PHOBIUS),NON_CYTOPLASMIC_DOMAIN (PHOBIUS),TRANSMEMBRANE (PHOBIUS),IPR003961 (PROSITE_PROFILES),IPR003961 (PROSITE_PROFIL…	F:GO:0005515	F:protein binding	20
1	nuclear receptor 2c2-associated protein	137	2.1E-62	69.2	2	Echinococcus multilocularis				IPR008979 (G3DSA:2.60.120.GENE3D),IPR000421 (PFAM),PTHR31535 (PANTHER),IPR000421 (PROSITE_PROFILES), IPR008979 (SUPERFAMILY)	no GO terms	no GO terms	20
1	nucleic acid ob trna helicase type	173	2.4E-56	63.33	2	Hymenolepis microstoma				IPR004365 (PFAM), IPR012340 (SUPERFAMILY)	F:GO:0003676	F:nucleic acid binding	6
1	oligodendrocyte transcription factor 2	372	1.9E-21	62.0	0	Echinococcus granulosus				Coil (COILS)	no GO terms	no GO terms	4
1	origin recognition complex subunit 5	423	3.0E-163	56.95	1	Echinococcus multilocularis	GO:0043229	intracellular organelle	C	IPR020796 (PFAM), IPR020796 (PANTHER)	P:GO:0006260,C:GO:0000808, C:GO:0005634	P:DNA replication,C:origin recognition complex, C:nucleus	20
1	otu domain-containing protein 3	222	6.4E-47	58.9	2	Hymenolepis microstoma				Coil (COILS),IPR003323 (PFAM),PTHR12419 (PANTHER),IPR003323 (PROSITE_PROFILES),SignalP-TM (SIGNALP_GRAM_POSITIVE), SSF54001 (SUPERFAMILY)	no GO terms	no GO terms	20
1	palmitoyltransferase zdhhc6	1174	0.0E0	65.8	7	Echinococcus granulosus	GO:0005886,GO:0016021,GO:0005509,GO:0008270,GO:0019706,GO:0007156, GO:0008152	plasma membrane,integral component of membrane,calcium ion binding,zinc ion binding,protein-cysteine S-palmitoyltransferase activity,homophilic cell adhesion via plasma membrane adhesion molecules, metabolic process	C,C,F,F,F,P, P	IPR002126 (PRINTS),IPR002126 (SMART),IPR013164 (PFAM),IPR002126 (G3DSA:2.60.40.GENE3D),IPR002126 (G3DSA:2.60.40.GENE3D),PTHR24028 (PANTHER),PTHR24028:SF47 (PANTHER),IPR020894 (PROSITE_PATTERNS),NON_CYTOPLASMIC_DOMAIN (PHOBIUS),CYTOPLASMIC_DOMAIN (PHOBIUS),TRANSMEMBRANE (PHOBIUS),TRANSMEMBRANE (PHOBIUS),NON_CYTOPLASMIC_DOMAIN (PHOBIUS),IPR002126 (PROSITE_PROFILES),IPR015919 (SUPERFAMILY),TMhelix (…	C:GO:0016020,P:GO:0007156,F:GO:0005509,C:GO:0005886, P:GO:0007155	C:membrane,P:homophilic cell adhesion via plasma membrane adhesion molecules,F:calcium ion binding,C:plasma membrane, P:cell adhesion	20
1	peptidase s1 chymotrypsin active site	139	1.6E-49	66.25	0	Echinococcus granulosus				NON_CYTOPLASMIC_DOMAIN (PHOBIUS),SIGNAL_PEPTIDE_N_REGION (PHOBIUS),SIGNAL_PEPTIDE_H_REGION (PHOBIUS),SIGNAL_PEPTIDE (PHOBIUS),SIGNAL_PEPTIDE_C_REGION (PHOBIUS), TMhelix (TMHMM)	no GO terms	no GO terms	20
1	placenta specificprotein 8 protein	193	1.2E-32	78.5	2	Echinococcus granulosus				IPR006461 (TIGRFAM),IPR006461 (PFAM),CYTOPLASMIC_DOMAIN (PHOBIUS),TRANSMEMBRANE (PHOBIUS), NON_CYTOPLASMIC_DOMAIN (PHOBIUS)	no GO terms	no GO terms	4
1	probable 18s rrna (guanine-n )-methyltransferase isoform x1	948	4.6E-89	50.2	7	Hymenolepis microstoma				no IPS match	no IPS match	no IPS match	20
1	probable g-protein coupled receptor 125	311	7.1E-92	61.1	0	Echinococcus multilocularis				IPR013783 (G3DSA:2.60.40.GENE3D),IPR007110 (PROSITE_PROFILES), SSF48726 (SUPERFAMILY)	F:GO:0005515	F:protein binding	10
1	probable udp-sugar transporter protein slc35a4	325	7.2E-139	61.8	3	Echinococcus granulosus	GO:0016020,GO:0022891, GO:0006862	membrane,substrate-specific transmembrane transporter activity, nucleotide transport	C,F, P	IPR007271 (PFAM),PTHR10231:SF37 (PANTHER),IPR007271 (PANTHER),IPR007271 (PANTHER),CYTOPLASMIC_DOMAIN (PHOBIUS),TRANSMEMBRANE (PHOBIUS),NON_CYTOPLASMIC_DOMAIN (PHOBIUS),CYTOPLASMIC_DOMAIN (PHOBIUS),TRANSMEMBRANE (PHOBIUS),NON_CYTOPLASMIC_DOMAIN (PHOBIUS),TRANSMEMBRANE (PHOBIUS),NON_CYTOPLASMIC_DOMAIN (PHOBIUS),TRANSMEMBRANE (PHOBIUS),CYTOPLASMIC_DOMAIN (PHOBIUS),NON_CYTOPLASMIC_DOMAIN (PHOBIUS),CY…	C:GO:0000139,C:GO:0016021,F:GO:0005351, P:GO:0008643	C:Golgi membrane,C:integral component of membrane,F:sugar:proton symporter activity, P:carbohydrate transport	20
1	protein jagged-1	516	5.3E-118	47.45	5	Echinococcus granulosus	GO:0007507,GO:0009653,GO:0009888,GO:0044763, GO:0045595	heart development,anatomical structure morphogenesis,tissue development,single-organism cellular process, regulation of cell differentiation	P,P,P,P, P	IPR001881 (SMART),IPR000742 (SMART),IPR000742 (PFAM),G3DSA:2.10.25.10 (GENE3D),G3DSA:2.10.25.10 (GENE3D),G3DSA:2.10.25.10 (GENE3D),G3DSA:2.10.25.10 (GENE3D),PTHR24033 (PANTHER),PTHR24033:SF0 (PANTHER),IPR013032 (PROSITE_PATTERNS),IPR013032 (PROSITE_PATTERNS),IPR013032 (PROSITE_PATTERNS),IPR013032 (PROSITE_PATTERNS),IPR013032 (PROSITE_PATTERNS),IPR013032 (PROSITE_PATTERNS),IPR013032 (PROSITE_PATTE…	F:GO:0005509, F:GO:0005515	F:calcium ion binding, F:protein binding	20
1	protein os 9	219	5.3E-81	49.05	1	Echinococcus multilocularis	GO:0009987	cellular process	P	IPR009011 (G3DSA:2.70.130.GENE3D),IPR012913 (PFAM),PTHR15414:SF1 (PANTHER),PTHR15414 (PANTHER), IPR009011 (SUPERFAMILY)	no GO terms	no GO terms	20
1	protein smg5	1155	0.0E0	51.35	2	Echinococcus granulosus				IPR002716 (PFAM),IPR018834 (PFAM),IPR019458 (PFAM),PTHR15696 (PANTHER),PTHR15696:SF1 (PANTHER),CYTOPLASMIC_DOMAIN (PHOBIUS),NON_CYTOPLASMIC_DOMAIN (PHOBIUS),TRANSMEMBRANE (PHOBIUS),NON_CYTOPLASMIC_DOMAIN (PHOBIUS),TRANSMEMBRANE (PHOBIUS), SSF48452 (SUPERFAMILY)	no GO terms	no GO terms	20
1	protocadherin 11	958	0.0E0	49.85	1	Echinococcus granulosus	GO:0016020	membrane	C	IPR002126 (PRINTS),IPR002126 (SMART),IPR002126 (G3DSA:2.60.40.GENE3D),IPR002126 (G3DSA:2.60.40.GENE3D),IPR013164 (PFAM),IPR002126 (PFAM),IPR002126 (G3DSA:2.60.40.GENE3D),PTHR24028:SF47 (PANTHER),PTHR24028 (PANTHER),PTHR24028 (PANTHER),IPR020894 (PROSITE_PATTERNS),IPR020894 (PROSITE_PATTERNS),IPR020894 (PROSITE_PATTERNS),IPR020894 (PROSITE_PATTERNS),CYTOPLASMIC_DOMAIN (PHOBIUS),NON_CYTOPLASMIC_DOM…	F:GO:0005509,P:GO:0007156,C:GO:0016020,P:GO:0007155, C:GO:0005886	F:calcium ion binding,P:homophilic cell adhesion via plasma membrane adhesion molecules,C:membrane,P:cell adhesion, C:plasma membrane	20
1	pyruvate kinase	584	0.0E0	67.7	5	Echinococcus multilocularis	GO:0000287,GO:0004743,GO:0030955,GO:0006096, GO:0016310	magnesium ion binding,pyruvate kinase activity,potassium ion binding,glycolytic process, phosphorylation	F,F,F,P, P	IPR001697 (PRINTS),IPR015794 (G3DSA:3.40.1380.GENE3D),IPR001697 (TIGRFAM),IPR015795 (PFAM),IPR015793 (PFAM),IPR015806 (G3DSA:2.40.33.GENE3D),IPR015813 (G3DSA:3.20.20.GENE3D),PTHR11817:SF3 (PANTHER),IPR001697 (PANTHER),IPR015813 (SUPERFAMILY),IPR015795 (SUPERFAMILY), IPR011037 (SUPERFAMILY)	F:GO:0004743,F:GO:0000287,P:GO:0006096,F:GO:0030955, F:GO:0003824	F:pyruvate kinase activity,F:magnesium ion binding,P:glycolytic process,F:potassium ion binding, F:catalytic activity	20
1	rac guanyl nucleotide exchange factor	1098	0.0E0	50.71	0	Echinococcus granulosus				Coil (COILS),Coil (COILS),Coil (COILS),PTHR21510 (PANTHER), PTHR21510:SF13 (PANTHER)	no GO terms	no GO terms	7
1	ras-related protein orab-1	215	2.4E-95	76.7	8	Hymenolepis microstoma	GO:0005622,GO:0016020,GO:0003924,GO:0005525,GO:0006886,GO:0006913,GO:0007264, GO:0008152	intracellular,membrane,GTPase activity,GTP binding,intracellular protein transport,nucleocytoplasmic transport,small GTPase mediated signal transduction, metabolic process	C,C,F,F,P,P,P, P	IPR001806 (PRINTS),IPR002041 (SMART),IPR003579 (SMART),IPR003578 (SMART),IPR020849 (SMART),IPR027417 (G3DSA:3.40.50.GENE3D),IPR001806 (PFAM),IPR005225 (TIGRFAM),PTHR24073 (PANTHER),IPR025662 (PROSITE_PATTERNS),PS51419 (PROSITE_PROFILES), IPR027417 (SUPERFAMILY)	F:GO:0005525,P:GO:0007264,P:GO:0006913,P:GO:0006886,F:GO:0003924,P:GO:0007165,P:GO:0015031,C:GO:0005622, C:GO:0016020	F:GTP binding,P:small GTPase mediated signal transduction,P:nucleocytoplasmic transport,P:intracellular protein transport,F:GTPase activity,P:signal transduction,P:protein transport,C:intracellular, C:membrane	20
1	receptor mediated endocytosis family member	562	0.0E0	80.6	9	Echinococcus multilocularis	GO:0055037,GO:0004799,GO:0005509,GO:0005525,GO:0016887,GO:0019904,GO:0010940,GO:0032259, GO:0032456	recycling endosome,thymidylate synthase activity,calcium ion binding,GTP binding,ATPase activity,protein domain specific binding,positive regulation of necrotic cell death,methylation, endocytic recycling	C,F,F,F,F,F,P,P, P	IPR000261 (SMART),IPR011992 (G3DSA:1.10.238.GENE3D),IPR027417 (G3DSA:3.40.50.GENE3D),PF00350 (PFAM),PF12763 (PFAM),IPR029952 (PTHR11216:PANTHER),PTHR11216 (PANTHER),IPR018247 (PROSITE_PATTERNS),IPR030381 (PROSITE_PROFILES),IPR000261 (PROSITE_PROFILES),IPR002048 (PROSITE_PROFILES),IPR027417 (SUPERFAMILY), SSF47473 (SUPERFAMILY)	F:GO:0005515,P:GO:0032456,F:GO:0005525, F:GO:0005509	F:protein binding,P:endocytic recycling,F:GTP binding, F:calcium ion binding	20
1	regulation of nuclear pre mrna domain containing protein	752	6.2E-133	56.65	3	Echinococcus multilocularis				Coil (COILS)	no GO terms	no GO terms	20
1	regulator of microtubule dynamics protein 3	323	4.9E-72	70.5	0	Echinococcus granulosus				Coil (COILS),Coil (COILS),Coil (COILS),Coil (COILS),Coil (COILS),Coil (COILS), Coil (COILS)	no GO terms	no GO terms	4
1	ribosomal protein lp1	122	6.6E-25	80.65	4	Echinococcus granulosus	GO:0005840,GO:0003735,GO:0016787, GO:0006414	ribosome,structural constituent of ribosome,hydrolase activity, translational elongation	C,F,F, P	PF00428 (PFAM),PTHR21141 (PANTHER), IPR027534 (HAMAP)	C:GO:0005840,F:GO:0003735,P:GO:0006414, C:GO:0005622	C:ribosome,F:structural constituent of ribosome,P:translational elongation, C:intracellular	20
1	serine rich repeat protein	995	0.0E0	58.15	3	Echinococcus multilocularis				IPR029616 (PTHR12505:PANTHER),PTHR12505 (PANTHER), IPR001025 (PROSITE_PROFILES)	P:GO:0030154, F:GO:0003682	P:cell differentiation, F:chromatin binding	20
1	serine threonine-protein phosphatase 6 regulatory subunit 3-like isoform x2	758	5.6E-77	50.95	0	Echinococcus multilocularis				IPR007587 (PFAM),IPR007587 (PANTHER),TRANSMEMBRANE (PHOBIUS),NON_CYTOPLASMIC_DOMAIN (PHOBIUS), CYTOPLASMIC_DOMAIN (PHOBIUS)	no GO terms	no GO terms	20
1	serine:threonine protein phosphatase 4	198	5.7E-48	64.65	0	Echinococcus granulosus				IPR015267 (PFAM),IPR015267 (PTHR16487:PANTHER), PTHR16487 (PANTHER)	no GO terms	no GO terms	20
1	set and mynd domain-containing protein 4	385	8.7E-151	53.6	0	Echinococcus granulosus				no IPS match	no IPS match	no IPS match	20
1	sh3 domain-containing kinase-binding protein 1	519	9.3E-161	56.35	9	Echinococcus granulosus	GO:0044464,GO:0005515,GO:0016301,GO:0016310,GO:0044707,GO:0044763,GO:0044767,GO:0048856, GO:0050794	cell part,protein binding,kinase activity,phosphorylation,single-multicellular organism process,single-organism cellular process,single-organism developmental process,anatomical structure development, regulation of cellular process	C,F,F,P,P,P,P,P, P	Coil (COILS),IPR001452 (PRINTS),IPR001452 (SMART),IPR001452 (PFAM),G3DSA:2.30.30.40 (GENE3D),PTHR14167 (PANTHER),PTHR14167:SF19 (PANTHER),IPR001452 (PROSITE_PROFILES),IPR001452 (PROSITE_PROFILES),IPR001452 (SUPERFAMILY), IPR001452 (SUPERFAMILY)	F:GO:0005515	F:protein binding	20
1	single strand binding protein	126	3.4E-56	80.0	1	Hymenolepis microstoma	GO:0003697	single-stranded DNA binding	F	IPR012340 (G3DSA:2.40.50.GENE3D),IPR000424 (PFAM), IPR012340 (SUPERFAMILY)	F:GO:0003697	F:single-stranded DNA binding	4
1	sodium bile acid cotransporter	236	5.7E-70	52.0	1	Echinococcus granulosus	GO:0016020	membrane	C	PTHR10361:SF28 (PANTHER),IPR002657 (PANTHER),TRANSMEMBRANE (PHOBIUS),NON_CYTOPLASMIC_DOMAIN (PHOBIUS),SIGNAL_PEPTIDE_H_REGION (PHOBIUS),SIGNAL_PEPTIDE_N_REGION (PHOBIUS),SIGNAL_PEPTIDE (PHOBIUS),SIGNAL_PEPTIDE_C_REGION (PHOBIUS),CYTOPLASMIC_DOMAIN (PHOBIUS),SignalP-noTM (SIGNALP_EUK), TMhelix (TMHMM)	C:GO:0016020	C:membrane	20
1	sodium channel nonvoltage gated 1 alpha	541	0.0E0	50.77	2	Echinococcus granulosus	GO:0016020, GO:0006814	membrane, sodium ion transport	C, P	G3DSA:1.10.287.770 (GENE3D),IPR001873 (PFAM),G3DSA:2.60.470.10 (GENE3D),TRANSMEMBRANE (PHOBIUS),NON_CYTOPLASMIC_DOMAIN (PHOBIUS),CYTOPLASMIC_DOMAIN (PHOBIUS), TMhelix (TMHMM)	C:GO:0016020,F:GO:0005272, P:GO:0006814	C:membrane,F:sodium channel activity, P:sodium ion transport	13
1	spectrin nuclear envelope protein	3745	0.0E0	65.2	2	Echinococcus granulosus				Coil (COILS),Coil (COILS),Coil (COILS),Coil (COILS),Coil (COILS),Coil (COILS),Coil (COILS),Coil (COILS),Coil (COILS),Coil (COILS),Coil (COILS),Coil (COILS),Coil (COILS),IPR001715 (SMART),IPR001715 (G3DSA:1.10.418.GENE3D),IPR001715 (G3DSA:1.10.418.GENE3D),IPR001715 (PFAM),IPR029358 (PFAM),PTHR11915 (PANTHER),IPR030265 (PTHR11915:PANTHER),PTHR11915 (PANTHER),IPR001589 (PROSITE_PATTERNS),IPR001715 (…	F:GO:0005515,P:GO:0090286,F:GO:0051015,C:GO:0005635, C:GO:0034993	F:protein binding,P:cytoskeletal anchoring at nuclear membrane,F:actin filament binding,C:nuclear envelope, C:LINC complex	20
1	tbc (tre 2:bub2:cdc16) domain family member	448	6.3E-139	50.35	4	Echinococcus granulosus				IPR015943 (G3DSA:2.130.10.GENE3D), IPR017986 (SUPERFAMILY)	F:GO:0005515	F:protein binding	20
1	tbnl protein	1082	0.0E0	57.6	3	Echinococcus multilocularis	GO:0005634,GO:0044763, GO:0050794	nucleus,single-organism cellular process, regulation of cellular process	C,P, P	IPR019473 (PFAM),IPR014752 (G3DSA:2.60.40.GENE3D),IPR014753 (G3DSA:2.60.40.GENE3D),IPR011022 (PFAM),IPR000698 (PANTHER),PTHR11792:SF16 (PANTHER), IPR014756 (SUPERFAMILY)	P:GO:0007165	P:signal transduction	20
1	telomere associated protein rif1	428	2.9E-39	66.33	0	Echinococcus granulosus				no IPS match	no IPS match	no IPS match	6
1	tether containing ubx domain for glut4	420	3.6E-94	52.6	4	Echinococcus granulosus				G3DSA:3.10.20.90 (GENE3D),PTHR23153 (PANTHER),PTHR23153:SF33 (PANTHER),CYTOPLASMIC_DOMAIN (PHOBIUS),TRANSMEMBRANE (PHOBIUS),NON_CYTOPLASMIC_DOMAIN (PHOBIUS), IPR029071 (SUPERFAMILY)	no GO terms	no GO terms	20
1	thioredoxin 1	107	2.7E-57	68.75	5	Echinococcus multilocularis	GO:0005623,GO:0015035,GO:0006662,GO:0045454, GO:0055114	cell,protein disulfide oxidoreductase activity,glycerol ether metabolic process,cell redox homeostasis, oxidation-reduction process	C,F,P,P, P	PR00421 (PRINTS),IPR012336 (G3DSA:3.40.30.GENE3D),IPR013766 (PFAM),IPR005746 (PANTHER),IPR017937 (PROSITE_PATTERNS),IPR012336 (PROSITE_PROFILES), IPR012336 (SUPERFAMILY)	P:GO:0045454,P:GO:0006662, F:GO:0015035	P:cell redox homeostasis,P:glycerol ether metabolic process, F:protein disulfide oxidoreductase activity	20
1	transformer 2 protein beta	329	1.5E-70	76.7	2	Echinococcus granulosus	GO:0000166, GO:0003676	nucleotide binding, nucleic acid binding	F, F	IPR000504 (SMART),IPR012677 (G3DSA:3.30.70.GENE3D),IPR000504 (PFAM),PTHR15241:SF0 (PANTHER),PTHR15241 (PANTHER),IPR000504 (PROSITE_PROFILES), SSF54928 (SUPERFAMILY)	F:GO:0003676, F:GO:0000166	F:nucleic acid binding, F:nucleotide binding	20
1	trna specific adenosine deaminase protein	201	9.4E-84	51.6	2	Echinococcus granulosus	GO:0097159, GO:1901363	organic cyclic compound binding, heterocyclic compound binding	F, F	IPR009801 (PFAM),NON_CYTOPLASMIC_DOMAIN (PHOBIUS),CYTOPLASMIC_DOMAIN (PHOBIUS),TRANSMEMBRANE (PHOBIUS),CYTOPLASMIC_DOMAIN (PHOBIUS),TRANSMEMBRANE (PHOBIUS),NON_CYTOPLASMIC_DOMAIN (PHOBIUS),TRANSMEMBRANE (PHOBIUS),TMhelix (TMHMM),TMhelix (TMHMM),TMhelix (TMHMM), TMhelix (TMHMM)	no GO terms	no GO terms	20
1	uncoordinated family member (unc 13)	82	2.1E-32	61.0	2	Hymenolepis microstoma	GO:0019992, GO:0007268	diacylglycerol binding, synaptic transmission	F, P	no IPS match	no IPS match	no IPS match	19
1	x prolyl aminopeptidase	323	4.0E-153	61.63	2	Echinococcus multilocularis	GO:0004177, GO:0006508	aminopeptidase activity, proteolysis	F, P	IPR007074 (PFAM)	no GO terms	no GO terms	8
1	xylosyltransferase oxt	522	0.0E0	56.88	4	Echinococcus granulosus				IPR016024 (SUPERFAMILY)	F:GO:0005488	F:binding	8
1	zinc finger protein	518	9.4E-67	58.55	2	Echinococcus multilocularis				IPR013087 (G3DSA:3.30.160.GENE3D),IPR007087 (PROSITE_PROFILES), SSF57667 (SUPERFAMILY)	F:GO:0003676, F:GO:0046872	F:nucleic acid binding, F:metal ion binding	20
1	zinc finger protein	816	9.0E-87	57.35	3	Echinococcus granulosus	GO:0003676,GO:0005515, GO:0046872	nucleic acid binding,protein binding, metal ion binding	F,F, F	IPR015880 (SMART),IPR013087 (G3DSA:3.30.160.GENE3D),PF13465 (PFAM),IPR013087 (G3DSA:3.30.160.GENE3D),IPR013087 (G3DSA:3.30.160.GENE3D),IPR013087 (G3DSA:3.30.160.GENE3D),PTHR11389 (PANTHER),IPR007087 (PROSITE_PATTERNS),IPR007087 (PROSITE_PATTERNS),IPR007087 (PROSITE_PATTERNS),IPR007087 (PROSITE_PATTERNS),IPR007087 (PROSITE_PATTERNS),IPR007087 (PROSITE_PATTERNS),IPR007087 (PROSITE_PROFILES),IPR0070…	F:GO:0003676, F:GO:0046872	F:nucleic acid binding, F:metal ion binding	20
1	zinc finger protein	361	3.8E-110	65.3	1	Echinococcus granulosus	GO:0005488	binding	F	IPR015880 (SMART),PF13465 (PFAM),IPR013087 (G3DSA:3.30.160.GENE3D),IPR013087 (G3DSA:3.30.160.GENE3D),PTHR24409 (PANTHER),IPR007087 (PROSITE_PATTERNS),IPR007087 (PROSITE_PROFILES),IPR007087 (PROSITE_PROFILES),SSF57667 (SUPERFAMILY), SSF57667 (SUPERFAMILY)	F:GO:0003676, F:GO:0046872	F:nucleic acid binding, F:metal ion binding	20
2	acidic fibroblast growth factor intracellular	559	0.0E0	46.4	1	Echinococcus granulosus				IPR000742 (SMART),G3DSA:2.10.25.10 (GENE3D),G3DSA:2.20.100.10 (GENE3D),G3DSA:2.10.25.10 (GENE3D),IPR000742 (PFAM),IPR013032 (PROSITE_PATTERNS),IPR013032 (PROSITE_PATTERNS),IPR013032 (PROSITE_PATTERNS),IPR013032 (PROSITE_PATTERNS),TRANSMEMBRANE (PHOBIUS),NON_CYTOPLASMIC_DOMAIN (PHOBIUS),CYTOPLASMIC_DOMAIN (PHOBIUS),IPR000742 (PROSITE_PROFILES),IPR000742 (PROSITE_PROFILES),SSF57196 (SUPERFAMILY), T…	F:GO:0005515	F:protein binding	20
2	activating signal cointegrator 1 complex subunit 2	882	4.8E-156	44.45	0	Echinococcus multilocularis				PTHR21494 (PANTHER),PTHR21494:SF0 (PANTHER),CYTOPLASMIC_DOMAIN (PHOBIUS),TRANSMEMBRANE (PHOBIUS),TRANSMEMBRANE (PHOBIUS),NON_CYTOPLASMIC_DOMAIN (PHOBIUS),TRANSMEMBRANE (PHOBIUS),CYTOPLASMIC_DOMAIN (PHOBIUS),NON_CYTOPLASMIC_DOMAIN (PHOBIUS),IPR003892 (PROSITE_PROFILES), IPR009060 (SUPERFAMILY)	F:GO:0005515	F:protein binding	20
2	active breakpoint cluster region	929	0.0E0	49.35	3	Echinococcus multilocularis	GO:0044763,GO:0050794, GO:0050896	single-organism cellular process,regulation of cellular process, response to stimulus	P,P, P	Coil (COILS),IPR000008 (SMART),IPR000198 (SMART),IPR000008 (PFAM),IPR000198 (G3DSA:1.10.555.GENE3D),IPR000198 (PFAM),IPR000008 (G3DSA:2.60.40.GENE3D),PTHR23182 (PANTHER),PTHR23182:SF1 (PANTHER),PTHR23182 (PANTHER),PTHR23182:SF1 (PANTHER),IPR000198 (PROSITE_PROFILES),IPR000008 (SUPERFAMILY), IPR008936 (SUPERFAMILY)	F:GO:0005515, P:GO:0007165	F:protein binding, P:signal transduction	20
2	apoptosis regulator bax	223	9.6E-142	66.44	5	Echinococcus multilocularis				no IPS match	no IPS match	no IPS match	9
2	arginine:serine rich splicing factor	367	3.9E-57	85.2	3	Echinococcus granulosus	GO:0000166,GO:0003676, GO:0046872	nucleotide binding,nucleic acid binding, metal ion binding	F,F, F	IPR000504 (SMART),IPR013761 (G3DSA:1.10.150.GENE3D),IPR012677 (G3DSA:3.30.70.GENE3D),IPR000504 (PFAM),PTHR10548 (PANTHER),PTHR10548:SF82 (PANTHER),TRANSMEMBRANE (PHOBIUS),CYTOPLASMIC_DOMAIN (PHOBIUS),TRANSMEMBRANE (PHOBIUS),NON_CYTOPLASMIC_DOMAIN (PHOBIUS),NON_CYTOPLASMIC_DOMAIN (PHOBIUS),IPR000504 (PROSITE_PROFILES),IPR013761 (SUPERFAMILY), SSF54928 (SUPERFAMILY)	F:GO:0003676, F:GO:0000166	F:nucleic acid binding, F:nucleotide binding	20
2	arl14 effector isoform x1	256	4.6E-88	58.35	4	Echinococcus granulosus				IPR029264 (PFAM),PTHR23080 (PANTHER), PTHR23080:SF59 (PANTHER)	no GO terms	no GO terms	20
2	atrial natriuretic peptide receptor 1	297	1.4E-159	80.8	21	Echinococcus granulosus	GO:0005622,GO:0005886,GO:0016021,GO:0004383,GO:0004672,GO:0004888,GO:0005524,GO:0005525,GO:0016941,GO:0017046,GO:0042802,GO:0006182,GO:0006468,GO:0007168,GO:0008217,GO:0035556,GO:0044702,GO:0051447,GO:0060348,GO:0097011, GO:1900194	intracellular,plasma membrane,integral component of membrane,guanylate cyclase activity,protein kinase activity,transmembrane signaling receptor activity,ATP binding,GTP binding,natriuretic peptide receptor activity,peptide hormone binding,identical protein binding,cGMP biosynthetic process,protein phosphorylation,receptor guanylyl cyclase signaling pathway,regulation of blood pressure,intracellu…	C,C,C,F,F,F,F,F,F,F,F,P,P,P,P,P,P,P,P,P, P	IPR001054 (SMART),IPR001054 (PFAM),IPR001054 (G3DSA:3.30.70.GENE3D),PTHR11920 (PANTHER),PTHR11920:SF281 (PANTHER),IPR018297 (PROSITE_PATTERNS),IPR001054 (PROSITE_PROFILES), IPR029787 (SUPERFAMILY)	P:GO:0009190,F:GO:0016849, P:GO:0035556	P:cyclic nucleotide biosynthetic process,F:phosphorus-oxygen lyase activity, P:intracellular signal transduction	20
2	axonemal dynein light chain p33	246	2.3E-150	70.45	3	Echinococcus multilocularis	GO:0036156,GO:0036159, GO:0060294	inner dynein arm,inner dynein arm assembly, cilium movement involved in cell motility	C,P, P	Coil (COILS),Coil (COILS),IPR019347 (PFAM), PTHR13183 (PANTHER)	no GO terms	no GO terms	20
2	beta ureidopropionase	384	0.0E0	78.9	4	Echinococcus granulosus	GO:0003837,GO:0016740,GO:0070011, GO:0006807	beta-ureidopropionase activity,transferase activity,peptidase activity, acting on L-amino acid peptides, nitrogen compound metabolic process	F,F,F, P	IPR003010 (PFAM),IPR003010 (G3DSA:3.60.110.GENE3D),PTHR23088 (PANTHER),PTHR23088:SF9 (PANTHER),IPR003010 (PROSITE_PROFILES), IPR003010 (SUPERFAMILY)	F:GO:0016810, P:GO:0006807	F:hydrolase activity, acting on carbon-nitrogen (but not peptide) bonds, P:nitrogen compound metabolic process	20
2	btb poz domain-containing protein 2	564	0.0E0	63.15	1	Echinococcus granulosus				Coil (COILS),IPR011705 (SMART),IPR000210 (SMART),IPR011705 (PFAM),IPR013069 (PFAM),G3DSA:3.30.710.10 (GENE3D),PTHR24413:SF90 (PANTHER),PTHR24413 (PANTHER),PTHR24413:SF90 (PANTHER),PTHR24413:SF90 (PANTHER),PTHR24413 (PANTHER),IPR000210 (PROSITE_PROFILES), IPR011333 (SUPERFAMILY)	F:GO:0005515	F:protein binding	20
2	calmodulin	152	5.2E-74	59.8	1	Echinococcus granulosus	GO:0005509	calcium ion binding	F	IPR011992 (G3DSA:1.10.238.GENE3D),IPR011992 (G3DSA:1.10.238.GENE3D),PTHR10891 (PANTHER),IPR002048 (PROSITE_PROFILES),IPR002048 (PROSITE_PROFILES), SSF47473 (SUPERFAMILY)	F:GO:0005509	F:calcium ion binding	20
2	camp-dependent protein kinase type ii regulatory subunit	383	0.0E0	66.95	5	Echinococcus granulosus	GO:0005952,GO:0008603,GO:0016301,GO:0016310, GO:0045859	cAMP-dependent protein kinase complex,cAMP-dependent protein kinase regulator activity,kinase activity,phosphorylation, regulation of protein kinase activity	C,F,F,P, P	IPR002373 (PRINTS),IPR000595 (SMART),IPR003117 (SMART),IPR000595 (PFAM),IPR003117 (PFAM),G3DSA:1.20.890.10 (GENE3D),IPR014710 (G3DSA:2.60.120.GENE3D),IPR012198 (PIRSF),PTHR11635 (PANTHER),PTHR11635:SF122 (PANTHER),IPR018488 (PROSITE_PATTERNS),IPR018488 (PROSITE_PATTERNS),IPR018488 (PROSITE_PATTERNS),IPR000595 (PROSITE_PROFILES),IPR000595 (PROSITE_PROFILES),IPR018490 (SUPERFAMILY),IPR003117 (SUPER…	P:GO:0001932,C:GO:0005952, F:GO:0008603	P:regulation of protein phosphorylation,C:cAMP-dependent protein kinase complex, F:cAMP-dependent protein kinase regulator activity	20
2	carboxylesterase 5a	308	2.3E-142	53.55	1	Echinococcus granulosus	GO:0016787	hydrolase activity	F	IPR002018 (PFAM),IPR029058 (G3DSA:3.40.50.GENE3D),PTHR11559:SF142 (PANTHER),PTHR11559 (PANTHER),CYTOPLASMIC_DOMAIN (PHOBIUS),NON_CYTOPLASMIC_DOMAIN (PHOBIUS),TRANSMEMBRANE (PHOBIUS),IPR029058 (SUPERFAMILY), TMhelix (TMHMM)	no GO terms	no GO terms	20
2	carnitine o-palmitoyltransferase liver isoform	740	0.0E0	49.4	2	Echinococcus granulosus	GO:0016740, GO:0008152	transferase activity, metabolic process	F, P	IPR000542 (PFAM),IPR000542 (PANTHER),PTHR22589:SF31 (PANTHER),SSF52777 (SUPERFAMILY), SSF52777 (SUPERFAMILY)	F:GO:0016746	F:transferase activity, transferring acyl groups	20
2	casein kinase i isoform alpha isoform x4	320	0.0E0	75.1	20	Echinococcus multilocularis	GO:0000775,GO:0005813,GO:0005829,GO:0005847,GO:0016020,GO:0016607,GO:0030529,GO:0072372,GO:0000287,GO:0001948,GO:0004674,GO:0005524,GO:0042277,GO:0051219,GO:0000902,GO:0006909,GO:0008360,GO:0016055,GO:0018105, GO:0090263	chromosome, centromeric region,centrosome,cytosol,mRNA cleavage and polyadenylation specificity factor complex,membrane,nuclear speck,ribonucleoprotein complex,primary cilium,magnesium ion binding,glycoprotein binding,protein serine/threonine kinase activity,ATP binding,peptide binding,phosphoprotein binding,cell morphogenesis,phagocytosis,regulation of cell shape,Wnt signaling pathway,peptidyl-s…	C,C,C,C,C,C,C,C,F,F,F,F,F,F,P,P,P,P,P, P	IPR002290 (SMART),IPR000719 (PFAM),G3DSA:1.10.510.10 (GENE3D),G3DSA:3.30.200.20 (GENE3D),PTHR11909 (PANTHER),IPR017441 (PROSITE_PATTERNS),IPR000719 (PROSITE_PROFILES), IPR011009 (SUPERFAMILY)	F:GO:0005524,F:GO:0004672, P:GO:0006468	F:ATP binding,F:protein kinase activity, P:protein phosphorylation	20
2	cathepsin l cysteine peptidase	339	1.5E-159	70.8	2	Echinococcus multilocularis	GO:0008234, GO:0006508	cysteine-type peptidase activity, proteolysis	F, P	IPR000668 (PRINTS),IPR000668 (SMART),IPR013201 (SMART),G3DSA:3.90.70.10 (GENE3D),IPR000668 (PFAM),IPR013201 (PFAM),IPR013128 (PANTHER),IPR025660 (PROSITE_PATTERNS),IPR025661 (PROSITE_PATTERNS),IPR000169 (PROSITE_PATTERNS),NON_CYTOPLASMIC_DOMAIN (PHOBIUS),SIGNAL_PEPTIDE_C_REGION (PHOBIUS),SIGNAL_PEPTIDE_H_REGION (PHOBIUS),SIGNAL_PEPTIDE (PHOBIUS),SIGNAL_PEPTIDE_N_REGION (PHOBIUS),SignalP-noTM (SIG…	F:GO:0008234, P:GO:0006508	F:cysteine-type peptidase activity, P:proteolysis	20
2	centrin 1	236	5.7E-108	59.45	5	Echinococcus granulosus				Coil (COILS),IPR002048 (SMART),IPR011992 (G3DSA:1.10.238.GENE3D),IPR002048 (PFAM),IPR011992 (G3DSA:1.10.238.GENE3D),IPR011992 (G3DSA:1.10.238.GENE3D),IPR029530 (PTHR23050:PANTHER),PTHR23050 (PANTHER),IPR002048 (PROSITE_PROFILES),IPR002048 (PROSITE_PROFILES), SSF47473 (SUPERFAMILY)	F:GO:0005509	F:calcium ion binding	20
2	ceramide synthase 1	180	4.1E-56	57.35	2	Echinococcus granulosus	GO:0005783, GO:0016021	endoplasmic reticulum, integral component of membrane	C, C	IPR006634 (PFAM),IPR016439 (PANTHER),CYTOPLASMIC_DOMAIN (PHOBIUS),TRANSMEMBRANE (PHOBIUS),NON_CYTOPLASMIC_DOMAIN (PHOBIUS),TRANSMEMBRANE (PHOBIUS),NON_CYTOPLASMIC_DOMAIN (PHOBIUS),TRANSMEMBRANE (PHOBIUS),CYTOPLASMIC_DOMAIN (PHOBIUS),TMhelix (TMHMM),TMhelix (TMHMM), TMhelix (TMHMM)	C:GO:0016021, C:GO:0005783	C:integral component of membrane, C:endoplasmic reticulum	20
2	coiled coil domain containing protein 28b	107	7.0E-44	64.35	0	Hymenolepis microstoma				Coil (COILS), IPR025271 (PFAM)	no GO terms	no GO terms	20
2	coiled-coil domain-containing protein partial	577	6.8E-73	53.65	3	Echinococcus multilocularis	GO:0044464,GO:0007368, GO:0048731	cell part,determination of left/right symmetry, system development	C,P, P	Coil (COILS),Coil (COILS),Coil (COILS),Coil (COILS),Coil (COILS),PTHR18962:SF0 (PANTHER), PTHR18962 (PANTHER)	no GO terms	no GO terms	20
2	cysteine and histidine-rich protein 1 homolog	486	0.0E0	51.3	1	Echinococcus granulosus	GO:0005488	binding	F	Coil (COILS),IPR013083 (G3DSA:3.30.40.GENE3D), IPR001293 (PROSITE_PROFILES)	F:GO:0008270	F:zinc ion binding	20
2	cysteine protease atg4c	634	0.0E0	54.7	8	Echinococcus granulosus	GO:0005840,GO:0003735,GO:0008233,GO:0019843,GO:0006412,GO:0006810,GO:0006914, GO:0044763	ribosome,structural constituent of ribosome,peptidase activity,rRNA binding,translation,transport,autophagy, single-organism cellular process	C,F,F,F,P,P,P, P	IPR005813 (PFAM),IPR005078 (PFAM),G3DSA:1.10.1900.20 (GENE3D),IPR005078 (PANTHER),PD002389 (PRODOM),SSF74731 (SUPERFAMILY), SSF54001 (SUPERFAMILY)	P:GO:0006412,F:GO:0003735,C:GO:0005622,F:GO:0019843, C:GO:0005840	P:translation,F:structural constituent of ribosome,C:intracellular,F:rRNA binding, C:ribosome	20
2	cysteine serine-rich nuclear protein 3	652	8.2E-143	55.85	7	Echinococcus granulosus				IPR023260 (PRINTS), IPR023260 (PANTHER)	no GO terms	no GO terms	20
2	cysteine:serine rich nuclear protein 1	614	5.0E-55	57.05	0	Echinococcus granulosus				IPR023260 (PANTHER), PTHR13580:SF9 (PANTHER)	no GO terms	no GO terms	20
2	cysteine-rich pdz-binding protein	102	7.5E-56	77.35	0	Echinococcus multilocularis				IPR019367 (PFAM), PTHR11800 (PANTHER)	no GO terms	no GO terms	20
2	cytosolic non-specific dipeptidase	512	0.0E0	64.85	2	Echinococcus multilocularis	GO:0016805, GO:0006508	dipeptidase activity, proteolysis	F, P	IPR002933 (PFAM),IPR011650 (G3DSA:3.30.70.GENE3D),IPR011650 (PFAM),G3DSA:3.40.630.10 (GENE3D),PTHR11014:SF52 (PANTHER),PTHR11014 (PANTHER), SSF53187 (SUPERFAMILY)	P:GO:0008152, F:GO:0016787	P:metabolic process, F:hydrolase activity	20
2	dbl y domain	927	0.0E0	65.11	2	Echinococcus granulosus	GO:0005089, GO:0043547	Rho guanyl-nucleotide exchange factor activity, positive regulation of GTPase activity	F, P	Coil (COILS),Coil (COILS), Coil (COILS)	no GO terms	no GO terms	9
2	dienelactone hydrolase	273	3.7E-116	56.6	2	Echinococcus multilocularis				IPR029058 (G3DSA:3.40.50.GENE3D),IPR002925 (PFAM),PTHR17630 (PANTHER),PTHR17630:SF43 (PANTHER), IPR029058 (SUPERFAMILY)	F:GO:0016787	F:hydrolase activity	20
2	dna-dependent protein kinase catalytic subunit	4002	0.0E0	46.05	11	Echinococcus multilocularis	GO:0044424,GO:0016772,GO:0097159,GO:1901363,GO:0002520,GO:0006259,GO:0006974,GO:0030154,GO:0044710,GO:0048513, GO:0065007	intracellular part,transferase activity, transferring phosphorus-containing groups,organic cyclic compound binding,heterocyclic compound binding,immune system development,DNA metabolic process,cellular response to DNA damage stimulus,cell differentiation,single-organism metabolic process,organ development, biological regulation	C,F,F,F,P,P,P,P,P,P, P	IPR000403 (SMART),IPR000403 (G3DSA:1.10.1070.GENE3D),G3DSA:3.30.1010.10 (GENE3D),IPR000403 (PFAM),IPR012582 (PFAM),PTHR11139:SF54 (PANTHER),PTHR11139 (PANTHER),PTHR11139 (PANTHER),PTHR11139:SF54 (PANTHER),PTHR11139 (PANTHER),PTHR11139:SF54 (PANTHER),PTHR11139 (PANTHER),IPR017900 (PROSITE_PATTERNS),NON_CYTOPLASMIC_DOMAIN (PHOBIUS),NON_CYTOPLASMIC_DOMAIN (PHOBIUS),TRANSMEMBRANE (PHOBIUS),CYTOPLASMI…	F:GO:0016773,P:GO:0006303,C:GO:0005634,F:GO:0005524,F:GO:0004677,F:GO:0003677,F:GO:0051536, F:GO:0005488	F:phosphotransferase activity, alcohol group as acceptor,P:double-strand break repair via nonhomologous end joining,C:nucleus,F:ATP binding,F:DNA-dependent protein kinase activity,F:DNA binding,F:iron-sulfur cluster binding, F:binding	20
2	dynactin subunit 3 isoform x1	174	1.1E-75	59.2	8	Echinococcus multilocularis				Coil (COILS), IPR009991 (PFAM)	no GO terms	no GO terms	20
2	dynein light chain	279	6.2E-80	48.65	4	Echinococcus granulosus				Coil (COILS), IPR019347 (PFAM)	no GO terms	no GO terms	20
2	dystrobrevin alpha	948	0.0E0	54.3	1	Echinococcus granulosus				Coil (COILS),IPR000433 (SMART),IPR015153 (PFAM),IPR011992 (G3DSA:1.10.238.GENE3D),IPR011992 (G3DSA:1.10.238.GENE3D),IPR000433 (PFAM),IPR015154 (PFAM),PTHR11915 (PANTHER),PTHR11915:SF224 (PANTHER),IPR000433 (PROSITE_PROFILES), SSF57850 (SUPERFAMILY)	F:GO:0008270	F:zinc ion binding	20
2	early endosome antigen 1	640	1.6E-69	53.05	2	Echinococcus granulosus	GO:0044444, GO:0005488	cytoplasmic part, binding	C, F	Coil (COILS),Coil (COILS),Coil (COILS),Coil (COILS),Coil (COILS),Coil (COILS),Coil (COILS),Coil (COILS),IPR000306 (SMART),IPR013083 (G3DSA:3.30.40.GENE3D),G3DSA:1.20.5.390 (GENE3D),IPR000306 (PFAM),PTHR23164 (PANTHER),PTHR23164:SF2 (PANTHER),IPR007087 (PROSITE_PATTERNS),IPR017455 (PROSITE_PROFILES),SSF69979 (SUPERFAMILY), IPR011011 (SUPERFAMILY)	F:GO:0046872	F:metal ion binding	20
2	ef-hand calcium-binding domain-containing protein 6	769	0.0E0	48.6	2	Echinococcus multilocularis				PF13833 (PFAM),IPR011992 (G3DSA:1.10.238.GENE3D),IPR011992 (G3DSA:1.10.238.GENE3D),IPR011992 (G3DSA:1.10.238.GENE3D),IPR002048 (PFAM),PTHR10891 (PANTHER),PTHR10891:SF535 (PANTHER),PTHR10891 (PANTHER),PTHR10891:SF535 (PANTHER),IPR002048 (PROSITE_PROFILES),IPR002048 (PROSITE_PROFILES),IPR002048 (PROSITE_PROFILES),SSF47473 (SUPERFAMILY),SSF47473 (SUPERFAMILY), SSF47473 (SUPERFAMILY)	F:GO:0005509	F:calcium ion binding	20
2	egfp:bcl2 fusion protein	191	3.4E-103	55.45	22	Echinococcus multilocularis	GO:0005815,GO:0031966,GO:0044428,GO:0070013,GO:0098588,GO:0042802,GO:0006810,GO:0008637,GO:0010033,GO:0022402,GO:0044702,GO:0044707,GO:0044767,GO:0048522,GO:0048856,GO:0051129,GO:0051704,GO:0051726,GO:0065008,GO:0097190,GO:1902589, GO:2001243	microtubule organizing center,mitochondrial membrane,nuclear part,intracellular organelle lumen,bounding membrane of organelle,identical protein binding,transport,apoptotic mitochondrial changes,response to organic substance,cell cycle process,single organism reproductive process,single-multicellular organism process,single-organism developmental process,positive regulation of cellular process,an…	C,C,C,C,C,F,P,P,P,P,P,P,P,P,P,P,P,P,P,P,P, P	IPR026298 (PRINTS),SM00337 (SMART),IPR026298 (PFAM),G3DSA:1.10.437.10 (GENE3D),IPR002475 (PROSITE_PROFILES), SSF56854 (SUPERFAMILY)	P:GO:0042981	P:regulation of apoptotic process	20
2	elav-like protein 4 isoform x4	536	2.2E-148	78.45	2	Echinococcus multilocularis	GO:0000166, GO:0044822	nucleotide binding, poly(A) RNA binding	F, F	IPR002343 (PRINTS),IPR000504 (SMART),IPR006548 (TIGRFAM),IPR000504 (PFAM),IPR012677 (G3DSA:3.30.70.GENE3D),IPR012677 (G3DSA:3.30.70.GENE3D),PTHR24011:SF199 (PANTHER),PTHR24011:SF199 (PANTHER),PTHR24011 (PANTHER),PTHR24011 (PANTHER),IPR000504 (PROSITE_PROFILES),IPR000504 (PROSITE_PROFILES),SignalP-TM (SIGNALP_GRAM_POSITIVE), SSF54928 (SUPERFAMILY)	F:GO:0003723,F:GO:0003676, F:GO:0000166	F:RNA binding,F:nucleic acid binding, F:nucleotide binding	20
2	endoglin cd105 antigen	336	3.1E-126	60.9	0	Hymenolepis microstoma				SIGNAL_PEPTIDE (PHOBIUS),SIGNAL_PEPTIDE_N_REGION (PHOBIUS),SIGNAL_PEPTIDE_H_REGION (PHOBIUS),SIGNAL_PEPTIDE_C_REGION (PHOBIUS),NON_CYTOPLASMIC_DOMAIN (PHOBIUS), SignalP-noTM (SIGNALP_EUK)	no GO terms	no GO terms	20
2	enkurin	344	5.9E-116	59.7	0	Echinococcus granulosus				IPR027012 (PFAM),PTHR21490 (PANTHER),IPR026150 (PTHR21490:PANTHER), IPR027012 (PROSITE_PROFILES)	no GO terms	no GO terms	20
2	exportin-t isoform x1	1193	0.0E0	49.25	8	Echinococcus multilocularis				IPR013598 (PFAM),IPR011989 (G3DSA:1.25.10.GENE3D),PTHR15952 (PANTHER), IPR016024 (SUPERFAMILY)	F:GO:0005488	F:binding	20
2	expressed conserved protein	938	0.0E0	56.77	1	Echinococcus granulosus				IPR001101 (G3DSA:3.90.1290.GENE3D)	C:GO:0005856	C:cytoskeleton	13
2	expressed conserved protein	352	2.3E-112	51.3	1	Echinococcus granulosus				no IPS match	no IPS match	no IPS match	20
2	expressed conserved protein	126	1.1E-37	77.25	2	Echinococcus multilocularis	GO:0016301, GO:0016310	kinase activity, phosphorylation	F, P	no IPS match	no IPS match	no IPS match	8
2	expressed conserved protein	462	3.6E-177	62.43	0	Echinococcus granulosus				NON_CYTOPLASMIC_DOMAIN (PHOBIUS),SIGNAL_PEPTIDE_N_REGION (PHOBIUS),CYTOPLASMIC_DOMAIN (PHOBIUS),SIGNAL_PEPTIDE (PHOBIUS),SIGNAL_PEPTIDE_C_REGION (PHOBIUS),TRANSMEMBRANE (PHOBIUS),SIGNAL_PEPTIDE_H_REGION (PHOBIUS),SignalP-noTM (SIGNALP_EUK), TMhelix (TMHMM)	no GO terms	no GO terms	7
2	expressed conserved protein	323	3.5E-94	51.63	3	Echinococcus multilocularis				no IPS match	no IPS match	no IPS match	8
2	expressed conserved protein	304	6.2E-39	54.25	0	Echinococcus multilocularis				no IPS match	no IPS match	no IPS match	4
2	expressed conserved protein	118	7.6E-43	73.67	5	Echinococcus granulosus	GO:0005634,GO:0003743,GO:0046982,GO:0006367, GO:0006413	nucleus,translation initiation factor activity,protein heterodimerization activity,transcription initiation from RNA polymerase II promoter, translational initiation	C,F,F,P, P	no IPS match	no IPS match	no IPS match	6
2	expressed conserved protein	248	6.9E-106	50.9	0	Echinococcus granulosus				IPR029147 (PFAM)	no GO terms	no GO terms	20
2	expressed conserved protein	230	6.2E-131	56.14	0	Echinococcus granulosus				CYTOPLASMIC_DOMAIN (PHOBIUS),TRANSMEMBRANE (PHOBIUS),NON_CYTOPLASMIC_DOMAIN (PHOBIUS), TMhelix (TMHMM)	no GO terms	no GO terms	7
2	expressed conserved protein	156	2.4E-50	64.0	1	Echinococcus granulosus	GO:0003824	catalytic activity	F	no IPS match	no IPS match	no IPS match	6
2	expressed conserved protein	130	3.3E-55	55.9	3	Echinococcus granulosus				no IPS match	no IPS match	no IPS match	20
2	expressed conserved protein	146	3.1E-34	68.22	0	Echinococcus multilocularis				IPR027973 (PFAM)	no GO terms	no GO terms	9
2	fibronectin type iii domain containing protein	308	1.4E-63	56.43	0	Echinococcus multilocularis				no IPS match	no IPS match	no IPS match	7
2	fmrfamide receptor	530	7.0E-179	54.15	2	Echinococcus granulosus	GO:0004871, GO:0007165	signal transducer activity, signal transduction	F, P	IPR000276 (PRINTS),G3DSA:1.20.1070.10 (GENE3D),IPR000276 (PFAM),PTHR22751 (PANTHER),IPR000276 (PROSITE_PATTERNS),TRANSMEMBRANE (PHOBIUS),TRANSMEMBRANE (PHOBIUS),NON_CYTOPLASMIC_DOMAIN (PHOBIUS),TRANSMEMBRANE (PHOBIUS),TRANSMEMBRANE (PHOBIUS),TRANSMEMBRANE (PHOBIUS),NON_CYTOPLASMIC_DOMAIN (PHOBIUS),TRANSMEMBRANE (PHOBIUS),NON_CYTOPLASMIC_DOMAIN (PHOBIUS),CYTOPLASMIC_DOMAIN (PHOBIUS),NON_CYTOPLASMI…	P:GO:0007186,F:GO:0004930, C:GO:0016021	P:G-protein coupled receptor signaling pathway,F:G-protein coupled receptor activity, C:integral component of membrane	20
2	formin-binding protein 4	412	3.9E-58	55.1	4	Echinococcus multilocularis				IPR001202 (SMART),IPR001202 (PFAM),G3DSA:2.20.70.10 (GENE3D),IPR001202 (PROSITE_PATTERNS),IPR001202 (PROSITE_PROFILES),IPR001202 (PROSITE_PROFILES), IPR001202 (SUPERFAMILY)	F:GO:0005515	F:protein binding	20
2	gamma-tubulin complex component 5	768	0.0E0	48.5	1	Echinococcus granulosus	GO:0009987	cellular process	P	IPR007259 (PFAM),IPR007259 (PANTHER), PTHR19302:SF33 (PANTHER)	C:GO:0005815,C:GO:0000922, P:GO:0000226	C:microtubule organizing center,C:spindle pole, P:microtubule cytoskeleton organization	20
2	germ cell-less 1	762	2.6E-158	52.0	4	Echinococcus multilocularis	GO:0044428,GO:0003824,GO:0005488, GO:0044699	nuclear part,catalytic activity,binding, single-organism process	C,F,F, P	IPR000210 (SMART),IPR013069 (PFAM),IPR007863 (PFAM),G3DSA:3.30.710.10 (GENE3D),PTHR23231:SF4 (PANTHER),PTHR23231 (PANTHER),TRANSMEMBRANE (PHOBIUS),TRANSMEMBRANE (PHOBIUS),CYTOPLASMIC_DOMAIN (PHOBIUS),NON_CYTOPLASMIC_DOMAIN (PHOBIUS),NON_CYTOPLASMIC_DOMAIN (PHOBIUS),IPR000210 (PROSITE_PROFILES),IPR011249 (SUPERFAMILY), IPR011333 (SUPERFAMILY)	F:GO:0005515,F:GO:0046872, F:GO:0003824	F:protein binding,F:metal ion binding, F:catalytic activity	20
2	golgi snap receptor complex member 2	226	1.9E-99	63.9	4	Echinococcus granulosus	GO:0005794,GO:0005484,GO:0006810, GO:0061025	Golgi apparatus,SNAP receptor activity,transport, membrane fusion	C,F,P, P	Coil (COILS),IPR027027 (PIRSF),PF12352 (PFAM),PTHR21230 (PANTHER),PTHR21230:SF1 (PANTHER),NON_CYTOPLASMIC_DOMAIN (PHOBIUS),CYTOPLASMIC_DOMAIN (PHOBIUS),TRANSMEMBRANE (PHOBIUS), TMhelix (TMHMM)	P:GO:0006810,F:GO:0005484, C:GO:0005794	P:transport,F:SNAP receptor activity, C:Golgi apparatus	20
2	growth arrest-specific protein 8	510	0.0E0	60.9	1	Echinococcus multilocularis	GO:0009987	cellular process	P	Coil (COILS),Coil (COILS),Coil (COILS),Coil (COILS),Coil (COILS),IPR025593 (PFAM), PTHR31543 (PANTHER)	P:GO:0048870, C:GO:0031514	P:cell motility, C:motile cilium	20
2	growth factor receptor-bound protein 10-like isoform x1	581	2.7E-134	49.2	6	Hymenolepis microstoma	GO:0016020,GO:0043231,GO:0044444,GO:0044763,GO:0050794, GO:0050896	membrane,intracellular membrane-bounded organelle,cytoplasmic part,single-organism cellular process,regulation of cellular process, response to stimulus	C,C,C,P,P, P	IPR000159 (SMART),IPR000159 (PFAM),G3DSA:3.10.20.90 (GENE3D),PTHR11243 (PANTHER),TRANSMEMBRANE (PHOBIUS),CYTOPLASMIC_DOMAIN (PHOBIUS),NON_CYTOPLASMIC_DOMAIN (PHOBIUS),IPR000159 (PROSITE_PROFILES),IPR001849 (PROSITE_PROFILES), IPR029071 (SUPERFAMILY)	P:GO:0007165	P:signal transduction	20
2	gtp-binding protein rem 1	501	6.0E-165	52.4	2	Hymenolepis microstoma	GO:0000166, GO:0007165	nucleotide binding, signal transduction	F, P	IPR001806 (PRINTS),IPR020849 (SMART),IPR003579 (SMART),IPR001806 (PFAM),IPR027417 (G3DSA:3.40.50.GENE3D),IPR020849 (PANTHER),PTHR24070:SF183 (PANTHER),PS51419 (PROSITE_PROFILES), IPR027417 (SUPERFAMILY)	F:GO:0005525,P:GO:0007264,P:GO:0007165,C:GO:0016020, P:GO:0015031	F:GTP binding,P:small GTPase mediated signal transduction,P:signal transduction,C:membrane, P:protein transport	20
2	guanine nucleotide-binding protein g g g subunit gamma-12	67	1.8E-37	67.75	5	Echinococcus multilocularis	GO:0005834,GO:0004871,GO:0016787,GO:0007186, GO:0008152	heterotrimeric G-protein complex,signal transducer activity,hydrolase activity,G-protein coupled receptor signaling pathway, metabolic process	C,F,F,P, P	IPR015898 (SMART),IPR015898 (PFAM),IPR015898 (G3DSA:4.10.260.GENE3D),IPR001770 (PANTHER),PTHR13809:SF18 (PANTHER),IPR015898 (PROSITE_PROFILES), IPR015898 (SUPERFAMILY)	F:GO:0004871,C:GO:0005834, P:GO:0007186	F:signal transducer activity,C:heterotrimeric G-protein complex, P:G-protein coupled receptor signaling pathway	20
2	h+ lysosomal accessory protein 1	225	8.2E-64	54.15	5	Echinococcus granulosus	GO:0016020,GO:0015078,GO:0019829,GO:0044769, GO:0044763	membrane,hydrogen ion transmembrane transporter activity,cation-transporting ATPase activity,ATPase activity, coupled to transmembrane movement of ions, rotational mechanism, single-organism cellular process	C,F,F,F, P	PTHR12471:SF5 (PANTHER),IPR008388 (PANTHER),NON_CYTOPLASMIC_DOMAIN (PHOBIUS),TRANSMEMBRANE (PHOBIUS),CYTOPLASMIC_DOMAIN (PHOBIUS),SignalP-noTM (SIGNALP_EUK), TMhelix (TMHMM)	P:GO:0015991,F:GO:0046961,C:GO:0033180, F:GO:0046933	P:ATP hydrolysis coupled proton transport,F:proton-transporting ATPase activity, rotational mechanism,C:proton-transporting V-type ATPase, V1 domain, F:proton-transporting ATP synthase activity, rotational mechanism	20
2	helicase arip4	1479	0.0E0	63.1	3	Echinococcus multilocularis	GO:0003677,GO:0005524, GO:0017111	DNA binding,ATP binding, nucleoside-triphosphatase activity	F,F, F	Coil (COILS),IPR014001 (SMART),IPR001650 (SMART),IPR027417 (G3DSA:3.40.50.GENE3D),IPR000330 (PFAM),IPR001650 (PFAM),IPR027417 (G3DSA:3.40.50.GENE3D),PTHR10799:SF51 (PANTHER),PTHR10799 (PANTHER),PTHR10799:SF51 (PANTHER),PTHR10799 (PANTHER),PTHR10799:SF51 (PANTHER),PTHR10799 (PANTHER),PTHR10799:SF51 (PANTHER),IPR014001 (PROSITE_PROFILES),IPR001650 (PROSITE_PROFILES),IPR027417 (SUPERFAMILY), IPR0274…	F:GO:0005524	F:ATP binding	20
2	histone acetyltransferase myst4	178	9.6E-18	54.5	9	Echinococcus multilocularis				no IPS match	no IPS match	no IPS match	2
2	homeobox protein nkx- partial	507	0.0E0	83.7	3	Echinococcus granulosus	GO:0005634,GO:0043565, GO:0006357	nucleus,sequence-specific DNA binding, regulation of transcription from RNA polymerase II promoter	C,F, P	IPR020479 (PRINTS),IPR000047 (PRINTS),IPR001356 (SMART),IPR001356 (PFAM),IPR009057 (G3DSA:1.10.10.GENE3D),PTHR24340:SF7 (PANTHER),PTHR24340 (PANTHER),IPR017970 (PROSITE_PATTERNS),IPR001356 (PROSITE_PROFILES), IPR009057 (SUPERFAMILY)	F:GO:0003677,P:GO:0006355, F:GO:0043565	F:DNA binding,P:regulation of transcription, DNA-templated, F:sequence-specific DNA binding	20
2	homeobox protein onecut-like	540	6.3E-170	88.05	4	Echinococcus granulosus	GO:0005634,GO:0003677,GO:0006351, GO:0006355	nucleus,DNA binding,transcription, DNA-templated, regulation of transcription, DNA-templated	C,F,P, P	IPR010982 (G3DSA:1.10.260.GENE3D),IPR003350 (PFAM),PTHR14057 (PANTHER),IPR003350 (PROSITE_PROFILES), IPR010982 (SUPERFAMILY)	F:GO:0003677	F:DNA binding	20
2	hydroxyacyl coenzyme a dehydrogenase	320	2.4E-134	69.3	4	Echinococcus granulosus	GO:0003857,GO:0070403,GO:0006631, GO:0055114	3-hydroxyacyl-CoA dehydrogenase activity,NAD+ binding,fatty acid metabolic process, oxidation-reduction process	F,F,P, P	IPR022694 (PIRSF),IPR016040 (G3DSA:3.40.50.GENE3D),IPR006108 (PFAM),IPR013328 (G3DSA:1.10.1040.GENE3D),IPR006176 (PFAM),PTHR23309 (PANTHER),PS51257 (PROSITE_PROFILES),IPR008927 (SUPERFAMILY), SSF51735 (SUPERFAMILY)	P:GO:0006631,F:GO:0003857,F:GO:0070403,P:GO:0055114, F:GO:0016491	P:fatty acid metabolic process,F:3-hydroxyacyl-CoA dehydrogenase activity,F:NAD+ binding,P:oxidation-reduction process, F:oxidoreductase activity	20
2	hypothetical protein EgrG_000555100	504	2.9E-88	66.67	0	Echinococcus granulosus				SIGNAL_PEPTIDE_N_REGION (PHOBIUS),SIGNAL_PEPTIDE_H_REGION (PHOBIUS),NON_CYTOPLASMIC_DOMAIN (PHOBIUS),SIGNAL_PEPTIDE (PHOBIUS),SIGNAL_PEPTIDE_C_REGION (PHOBIUS), SignalP-noTM (SIGNALP_EUK)	no GO terms	no GO terms	9
2	interferon inducible double stranded	352	6.4E-136	53.2	2	Echinococcus granulosus	GO:0016301, GO:0016310	kinase activity, phosphorylation	F, P	IPR014720 (SMART),IPR014720 (G3DSA:3.30.160.GENE3D),IPR014720 (G3DSA:3.30.160.GENE3D),IPR014720 (PFAM),PTHR10910 (PANTHER),PTHR10910:SF91 (PANTHER),IPR014720 (PROSITE_PROFILES), SSF54768 (SUPERFAMILY)	no GO terms	no GO terms	20
2	iq domain-containing protein d	326	1.7E-91	53.9	0	Echinococcus granulosus				Coil (COILS),Coil (COILS),Coil (COILS),PTHR31598 (PANTHER),SIGNAL_PEPTIDE_N_REGION (PHOBIUS),SIGNAL_PEPTIDE (PHOBIUS),SIGNAL_PEPTIDE_C_REGION (PHOBIUS),SIGNAL_PEPTIDE_H_REGION (PHOBIUS),NON_CYTOPLASMIC_DOMAIN (PHOBIUS), IPR000048 (PROSITE_PROFILES)	F:GO:0005515	F:protein binding	20
2	kh domain- rna- signal transduction-associated protein 1	314	2.9E-147	77.05	2	Echinococcus granulosus	GO:0003727, GO:0019904	single-stranded RNA binding, protein domain specific binding	F, F	Coil (COILS),IPR004087 (SMART),IPR004088 (G3DSA:3.30.1370.GENE3D),IPR004088 (PFAM),PTHR11208 (PANTHER),PTHR11208:SF41 (PANTHER),IPR004088 (PROSITE_PROFILES), IPR004088 (SUPERFAMILY)	F:GO:0003676, F:GO:0003723	F:nucleic acid binding, F:RNA binding	20
2	kinesin-like protein kifc3	831	0.0E0	56.85	5	Echinococcus granulosus	GO:0015630,GO:0043234,GO:0044430,GO:0000166, GO:0017111	microtubule cytoskeleton,protein complex,cytoskeletal part,nucleotide binding, nucleoside-triphosphatase activity	C,C,C,F, F	Coil (COILS),IPR001752 (PRINTS),IPR001752 (SMART),IPR001752 (PFAM),IPR001752 (G3DSA:3.40.850.GENE3D),IPR027640 (PANTHER),PTHR24115:SF376 (PANTHER),IPR001752 (PROSITE_PROFILES), IPR027417 (SUPERFAMILY)	F:GO:0003777,F:GO:0005524,P:GO:0007018,F:GO:0008017, C:GO:0005871	F:microtubule motor activity,F:ATP binding,P:microtubule-based movement,F:microtubule binding, C:kinesin complex	20
2	kn motif and ankyrin repeat domain-containing protein 1 isoform x1	941	0.0E0	58.05	0	Echinococcus granulosus				IPR002110 (PRINTS),IPR002110 (SMART),IPR020683 (PFAM),IPR020683 (G3DSA:1.25.40.GENE3D),IPR002110 (PFAM),PTHR24168 (PANTHER),PTHR24168:SF21 (PANTHER),IPR020683 (PROSITE_PROFILES),IPR002110 (PROSITE_PROFILES), IPR020683 (SUPERFAMILY)	F:GO:0005515	F:protein binding	20
2	leucine rich repeat containing protein	194	1.6E-55	58.1	4	Echinococcus multilocularis				Coil (COILS),IPR003591 (SMART),G3DSA:3.80.10.10 (GENE3D),PTHR10588 (PANTHER), SSF52075 (SUPERFAMILY)	no GO terms	no GO terms	20
2	leucine-rich repeat-containing protein 40	679	1.7E-172	50.9	1	Echinococcus granulosus				SM00364 (SMART),IPR003591 (SMART),G3DSA:3.80.10.10 (GENE3D),G3DSA:3.80.10.10 (GENE3D),IPR001611 (PFAM),IPR001611 (PFAM),G3DSA:3.80.10.10 (GENE3D),PTHR23155 (PANTHER),IPR001611 (PROSITE_PROFILES), SSF52058 (SUPERFAMILY)	F:GO:0005515	F:protein binding	20
2	leucine-rich repeat-containing protein 51-like isoform x1	195	2.8E-86	59.05	2	Echinococcus multilocularis				G3DSA:3.80.10.10 (GENE3D),IPR001611 (PFAM),PTHR21651 (PANTHER),IPR001611 (PROSITE_PROFILES), SSF52075 (SUPERFAMILY)	F:GO:0005515	F:protein binding	20
2	leukocyte receptor cluster	235	6.8E-39	67.0	0	Echinococcus granulosus				Coil (COILS), PTHR22093 (PANTHER)	no GO terms	no GO terms	7
2	lmbr1 domain containing protein 2	594	0.0E0	55.35	1	Echinococcus granulosus	GO:0016020	membrane	C	IPR006876 (PFAM),PTHR21355 (PANTHER),NON_CYTOPLASMIC_DOMAIN (PHOBIUS),TRANSMEMBRANE (PHOBIUS),TRANSMEMBRANE (PHOBIUS),NON_CYTOPLASMIC_DOMAIN (PHOBIUS),TRANSMEMBRANE (PHOBIUS),TRANSMEMBRANE (PHOBIUS),TRANSMEMBRANE (PHOBIUS),CYTOPLASMIC_DOMAIN (PHOBIUS),CYTOPLASMIC_DOMAIN (PHOBIUS),NON_CYTOPLASMIC_DOMAIN (PHOBIUS),TRANSMEMBRANE (PHOBIUS),CYTOPLASMIC_DOMAIN (PHOBIUS),CYTOPLASMIC_DOMAIN (PHOBIUS),TMh…	no GO terms	no GO terms	20
2	lysosomal protein ncu g1 b	329	1.1E-120	59.43	0	Echinococcus granulosus				no IPS match	no IPS match	no IPS match	7
2	mechanosensory protein 2	389	2.0E-180	80.55	1	Echinococcus granulosus	GO:0016020	membrane	C	IPR001972 (PRINTS),IPR001107 (SMART),IPR001107 (PFAM),IPR001972 (PANTHER),PTHR10264:SF65 (PANTHER),IPR018080 (PROSITE_PATTERNS),NON_CYTOPLASMIC_DOMAIN (PHOBIUS),CYTOPLASMIC_DOMAIN (PHOBIUS),TRANSMEMBRANE (PHOBIUS),TRANSMEMBRANE (PHOBIUS),CYTOPLASMIC_DOMAIN (PHOBIUS),SSF117892 (SUPERFAMILY), TMhelix (TMHMM)	C:GO:0016020	C:membrane	20
2	methyltransferase nsun7	700	0.0E0	53.7	8	Echinococcus multilocularis	GO:0005643,GO:0008170,GO:0008171,GO:0008175,GO:0008276,GO:0008649,GO:0032259, GO:0046907	nuclear pore,N-methyltransferase activity,O-methyltransferase activity,tRNA methyltransferase activity,protein methyltransferase activity,rRNA methyltransferase activity,methylation, intracellular transport	C,F,F,F,F,F,P, P	IPR029063 (G3DSA:3.40.50.GENE3D),PTHR14663 (PANTHER),PTHR14663:SF2 (PANTHER),PTHR14663 (PANTHER), PTHR14663:SF2 (PANTHER)	no GO terms	no GO terms	20
2	methyltransferase-like protein 13 isoform x1	648	0.0E0	50.95	5	Echinococcus granulosus	GO:0008170,GO:0008171,GO:0008175,GO:0008276, GO:0008649	N-methyltransferase activity,O-methyltransferase activity,tRNA methyltransferase activity,protein methyltransferase activity, rRNA methyltransferase activity	F,F,F,F, F	IPR025714 (PFAM),IPR029063 (G3DSA:3.40.50.GENE3D),PTHR12176:SF13 (PANTHER),PTHR12176 (PANTHER), IPR029063 (SUPERFAMILY)	no GO terms	no GO terms	20
2	mitochondrial atp synthase chain atp synthase chain mitochondrial	318	3.2E-167	69.1	4	Echinococcus multilocularis	GO:0000276,GO:0015078,GO:0016787, GO:0015986	mitochondrial proton-transporting ATP synthase complex, coupling factor F(o),hydrogen ion transmembrane transporter activity,hydrolase activity, ATP synthesis coupled proton transport	C,F,F, P	Coil (COILS),Coil (COILS),IPR008688 (PFAM),IPR013837 (PANTHER),PTHR12733:SF3 (PANTHER), SSF161060 (SUPERFAMILY)	P:GO:0015986,F:GO:0015078, C:GO:0000276	P:ATP synthesis coupled proton transport,F:hydrogen ion transmembrane transporter activity, C:mitochondrial proton-transporting ATP synthase complex, coupling factor F(o)	20
2	mitochondrial import receptor subunit tom22 homolog	179	8.8E-46	68.3	2	Echinococcus multilocularis				IPR005683 (PFAM),PTHR12504:SF0 (PANTHER),PTHR12504 (PANTHER),NON_CYTOPLASMIC_DOMAIN (PHOBIUS),TRANSMEMBRANE (PHOBIUS), CYTOPLASMIC_DOMAIN (PHOBIUS)	P:GO:0006886, C:GO:0005741	P:intracellular protein transport, C:mitochondrial outer membrane	20
[truncated: 732 more rows]

## Sheet: Table S2
Table S2. Available transcriptional data for the genes encoding the set of selected strobilation-related proteins. Normalized expression data presented as log10-transformed reads per kilobase per million reads (RPKM); log2FoldChange; or fragments per kilobase million (FPKM), as indicated. Only expression differences for which p.adj or p-value was <0.05 were considered statistically significant.
[truncated: 41 more rows]

[truncated: 14 more sheets: Table S3, Table S4, Table S5, Table S6, Table S7, Table S8, Table S9, Table S10, Table S11, Table S12, Table S13, Table S14, Table S15, Table S16]
