# Supplementary material for: Cestode strobilation: prediction of developmental genes and pathways
Source: BMC Genomics. 2020 Jul 16;21:487. doi: 10.1186/s12864-020-06878-3 (PMC7367335; doi:10.1186/s12864-020-06878-3)
Supplement: Supplementary file 3 — Additional file 3. [file 12864_2020_6878_MOESM3_ESM.txt]

Supplementary data 1. Orthogroups selection from OrthoMCL output. All orthogroups used for the phylogenomic analysis were filtered according to filters 1 and 2 described below.

####################################################################
#Filter 1: Selects the orthogroups with at least a representative sequence for each of the 18 assessed organisms.
#Input: files in fasta format from Platyhelminthes folder;
#Output: writes the fasta files in NewPlatyhelminthes folder.
from numpy import *
import os, sys
from os.path import join as pjoin

def read_FASTA (filename):
	with open (filename) as file:
		return file.read()[0:]

file_names = os.listdir('/home/Platyhelminthes')
for f in range (file_names): 
	data = read_FASTA(f)
	data_names = []
	for x in (data):
		if (x != ’’): 
			if (x[0] == ’>’):
				data_names = data_names + [x]

if ‘>Sma’ in data_names:			
		if ‘>Sja’ in data_names:
			if ‘>Csi’ in data_names:
				if ‘>Egr’ in data_names:
					if ‘>Emu’ in data_names:
						if ‘>Tso’ in data_names:
							if ‘>Hmi’ in data_names:
								if ‘>Mco’ in data_names:
									if ‘>Cel’ in data_names:
										if ‘>Gpa’ in data_names:
											if ‘>Hco’ in data_names:
												if ‘>Ovo’ in data_names:
													if ‘>Sra’ in data_names:
														if ‘>Tmu’ in data_names:
															if ‘>Ovi’ in data_names:
																if ‘>Sha’ in data_names:
																	if ‘>Hro’ in data_names:
																		if ‘>Lgi’ in data_names:

							new = raw_input(f)
																			filepath = '/home/NewPlatyhelminthes'
																			file = open(filepath, “w”) 
																			file.write(data) 
																			file.close

######################################################################
# Filter 2: Select 1 paralogous sequence for each species.
#Input: files in fasta format from NewPlatyhelminthes folder;
#Output: writes the fasta files in the FinalPlatyhelminthes folder.
from numpy import *
import os, sys
from os.path import join as pjoin

def read_FASTA (filename):
	with open (filename) as file:
		return file.read().split(‘\n’)[0:]


def filtro(Data,name):
	seqs = []
	newData = []
	for x in range (len(Data):
		if (Data[x] != name):
			newData = newData + [Data[x]
	else:
		x = x+1
		seqs = seqs + [Data[x]]
	new = seqs[0]
	for x in range (len(seqs) – 1):
		if (len(new) < len(seqs[x+1])):
			new = seqs[x+1]
	newData = newData + [name] + [new]
	return newData


file_names = os.listdir('/home/NewPlatyhelminthes')

for f in range (file_names): 
	data = read_FASTA(f)
	data_names = []
	for x in (data):
		if (x != ’’): 
			if (x[0] == ’>’):
				data_names = data_names + [x]


newData = []
string1 = ‘’
string2 = ‘’
for x in range (len(data)):
		if (data[x][:1] == ‘>’):
			string1 = data[x] 
			cont = 1
			string2 = ‘’
			
			while ((data[x+cont] != ‘end’) and (data[x+cont] != ‘>’)): 
				string2 = string2 + data[x+cont]
				cont = cont + 1
			newData = newData + [string1] + [string2]


if (data_names.cound(‘>Sma’)!= ‘):
newData = filtro(newData,’>Sma’)
if (data_names.cound(‘>Sja’)!= ‘):
newData = filtro(newData,’>Sja’)
if (data_names.cound(‘>Csi’)!= ‘):
newData = filtro(newData,’>Csi’)
if (data_names.cound(‘>Egr’)!= ‘):
newData = filtro(newData,’>Egr’)
if (data_names.cound(‘>Emu’)!= ‘):
newData = filtro(newData,’>Emu’)
if (data_names.cound(‘>Tso’)!= ‘):
newData = filtro(newData,’>Tso’)
if (data_names.cound(‘>Hmi’)!= ‘):
newData = filtro(newData,’>Hmi’)
if (data_names.cound(‘>Mco’)!= ‘):
newData = filtro(newData,’>Mco’)
if (data_names.cound(‘>Cel’)!= ‘):
newData = filtro(newData,’>Cel’)
if (data_names.cound(‘>Gpa’)!= ‘):
newData = filtro(newData,’>Gpa’)
if (data_names.cound(‘>Hco’)!= ‘):
newData = filtro(newData,’>Hco’)
if (data_names.cound(‘>Ovo’)!= ‘):
newData = filtro(newData,’>Ovo’)
if (data_names.cound(‘>Sra’)!= ‘):
newData = filtro(newData,’>Sra’)
if (data_names.cound(‘>Tmu’)!= ‘):
newData = filtro(newData,’>Tmu’)
if (data_names.cound(‘>Ovi’)!= ‘):
newData = filtro(newData,’>Ovi’)
if (data_names.cound(‘>Sha’)!= ‘):
newData = filtro(newData,’>Sha’)
if (data_names.cound(‘>Hro’)!= ‘):
newData = filtro(newData,’>Hro’)
if (data_names.cound(‘>Lgi’)!= ‘):
newData = filtro(newData,’>Lgi’)


	new = raw_input(f)
	filepath = '/home/FinalPlatyhelminthes'
	file = open(filepath, “w”) 
	file.write(data) 
file.close
