# Supplementary material for: Cestode strobilation: prediction of developmental genes and pathways
Source: BMC Genomics. 2020 Jul 16;21:487. doi: 10.1186/s12864-020-06878-3 (PMC7367335; doi:10.1186/s12864-020-06878-3)
Supplement: Supplementary file 4 — Additional file 4. [file 12864_2020_6878_MOESM4_ESM.txt]

Supplementary data 2. Selection of strobilated-related orthogroups. Script used to select the orthogroups with sequences from all 5 assessed cestode species, but without at least one of the assessed trematode species. 
#Filter 2: Selects orthogroups files that have all 5 species of cestodes but not all species of trematodes. 
#Input: files in fasta format from Platyhelminthes folder;
#Output: writes the fasta files in AllCestodes folder.
from numpy import *
import os, sys
from os.path import join as pjoin

def read_FASTA (filename):
	with open (filename) as file:
		return file.read()[0:]
def TremTest(names)
resp = True
if ‘>Csi’ in names:			
		if ‘>Ovi’ in names:
			if ‘>Sha’ in names:
				if ‘>Sma’ in names:
					if ‘>Sja’ in names:
						resp = False
	return resp


file_names = os.listdir('/home/Platyhelminthes')
for f in range (file_names): 
	data = read_FASTA(f)
	data_names = []
	for x in (data):
		if (x != ’’): 
			if (x[0] == ’>’):
				data_names = data_names + [x]
if ‘>Egr’ in data_names:			
		if ‘>Emu’ in data_names:
			if ‘>Tso’ in data_names:
				if ‘>Hmi’ in data_names:
					if ‘>Mco’ in data_names:
						if (TremTest(data_names)):
							new = raw_input(f)
							filepath = '/home/AllCestodes'
							file = open(filepath, “w”)
 										file.write(data)
 							file.close
